# Supplementary material for: Short antisense oligonucleotides alleviate the pleiotropic toxicity of RNA harboring expanded CGG repeats
Source: Nat Commun. 2021 Feb 24;12:1265. doi: 10.1038/s41467-021-21021-w (PMC7904788; doi:10.1038/s41467-021-21021-w)
Supplement: Supplementary file 3 — Supplementary Data 1 [file 41467_2021_21021_MOESM3_ESM.xlsx]

## Sheet: Legend
Supplementary Data S1 (related to Fig. 5). The datasheet contains the results of differential gene expression analysis of RNA-seq data from striatal tissue of P90CGG mice treated with saline or ASO-CCG and of control mice. Analysis was performed with the use of voom+limma pipeline as described in Material and Methods section. p-value was generated using moderated t-statistic and adjusted for mult…
GeneID, gene identification number from Ensembl database; AveExpr, average expression across all samples, in log2 CPM; logFC, log2 fold change; adj.P.Val, Benjamini-Hochberg false discovery rate adjusted p-value

## Sheet: Data
GeneID	Locus	Symbol	AveExpr	saline vs control	logFC	adj.P.Val	ASO-CCG vs control	logFC	adj.P.Val	ASO-CCG vs saline	logFC	adj.P.Val
ENSMUSG00000090639	9:103190208-103230307[-]	Gm20425	-3.54963		-5.53473	0.0157223		-5.75859	0.000589235		-0.223861	0.939596
ENSMUSG00000094800	14:26027282-26042711[-]	Gm9780	-0.999452		-2.23422	0.0401027		-0.836006	0.223497		1.39821	0.160772
ENSMUSG00000104301	3:75274988-75482156[-]	Wdr49	1.27153		-1.16934	0.0446767		-1.07545	0.0233904		0.0938987	0.90581
ENSMUSG00000019874	10:57784881-57788450[+]	Fabp7	3.39686		-0.885006	0.0285606		-0.293656	0.267497		0.59135	0.0708777
ENSMUSG00000091586	17:32506462-32528894[+]	Cyp4f17	0.603595		-0.728822	0.0417625		-0.408749	0.13037		0.320073	0.354452
ENSMUSG00000024033	17:31255019-31277356[-]	Rsph1	1.79173		-0.716417	0.0403652		-0.799208	0.00643278		-0.0827901	0.84925
ENSMUSG00000064387	4:132352775-132352979[-]	Snora73a	4.5733		-0.677362	0.0318483		-0.695805	0.00466151		-0.0184439	0.962434
ENSMUSG00000039323	1:72824503-72852474[+]	Igfbp2	2.17507		-0.658699	0.0355987		-0.110558	0.652688		0.548141	0.038128
ENSMUSG00000099250	12:69361182-69361481[-]	Rn7s2	14.5548		-0.628237	0.0354279		-0.182701	0.469853		0.445536	0.0715358
ENSMUSG00000099021	12:69159295-69159594[+]	Rn7s1	14.6336		-0.613021	0.0374842		-0.121064	0.654312		0.491957	0.0468772
ENSMUSG00000039552	10:33905111-33916021[+]	Rsph4a	3.07527		-0.603569	0.0444911		-0.705477	0.00684931		-0.101907	0.786218
ENSMUSG00000060639	13:22040636-22041362[-]	Hist1h4i	3.16049		-0.588309	0.0230026		-0.224538	0.140689		0.36377	0.0476751
ENSMUSG00000092837	14:50807449-50807767[-]	Rpph1	11.3195		-0.536511	0.0489246		-0.17906	0.477969		0.357451	0.15038
ENSMUSG00000050121	19:41062474-41077113[-]	Opalin	3.53141		-0.524529	0.0498565		-1.30063	5.11748e-05		-0.776105	0.00993824
ENSMUSG00000020814	11:116803062-116828046[-]	Mxra7	2.45986		-0.512727	0.0406319		0.0821588	0.695556		0.594886	0.00725846
ENSMUSG00000088185	3:108554338-108554751[-]	Scarna2	6.16829		-0.497796	0.0417254		-0.00873627	0.976457		0.48906	0.0239851
ENSMUSG00000048281	14:62276231-62293047[-]	Dleu7	2.19003		-0.488674	0.0484646		-0.206731	0.296523		0.281943	0.231046
ENSMUSG00000065037	9:78175303-78175633[-]	Rn7sk	13.8361		-0.488374	0.0398214		-0.212766	0.280536		0.275608	0.178223
ENSMUSG00000069305	13:21831767-21832196[-]	Hist1h4n	5.02927		-0.486925	0.0254819		-0.144348	0.35598		0.342577	0.0473715
ENSMUSG00000088789	12:105031075-105031349[-]	Scarna13	5.42089		-0.472313	0.0401027		-0.317711	0.0762785		0.154602	0.485249
ENSMUSG00000065649	18:35557032-35557227[+]	Snora74a	4.77455		-0.458844	0.0487868		-0.218268	0.254011		0.240576	0.280225
ENSMUSG00000051590	1:127815253-127855031[-]	Map3k19	3.34538		-0.458727	0.0429155		-0.338619	0.0581969		0.120108	0.618918
ENSMUSG00000020857	11:93949814-93956259[-]	Nme2	5.25967		-0.457489	0.0285606		-0.107243	0.497543		0.350246	0.0352977
ENSMUSG00000067786	2:157560078-157562522[+]	Nnat	7.0255		-0.447798	0.0481602		-0.118324	0.57561		0.329474	0.111062
ENSMUSG00000089617	6:125186359-125186683[-]	Scarna10	7.75476		-0.438263	0.0462138		-0.198166	0.294727		0.240096	0.239771
ENSMUSG00000026154	1:23995939-24005656[-]	Sdhaf4	3.14484		-0.435779	0.0470335		-0.12441	0.49827		0.311369	0.123143
ENSMUSG00000020604	11:109473374-109573330[+]	Arsg	4.29352		-0.42582	0.0417254		-0.774316	0.000213752		-0.348495	0.0810569
ENSMUSG00000054836	9:110305173-110322102[+]	Elp6	2.73362		-0.425765	0.0415468		-0.0181354	0.936352		0.407629	0.0263571
ENSMUSG00000022132	14:118787908-118875489[+]	Cldn10	4.00541		-0.423198	0.024495		-0.197716	0.107656		0.225483	0.115475
ENSMUSG00000039001	2:180257377-180258445[+]	Rps21	6.58697		-0.415838	0.0359992		-0.219761	0.152241		0.196077	0.253992
ENSMUSG00000000088	9:57521274-57532426[+]	Cox5a	5.94964		-0.413864	0.0289944		-0.178769	0.193289		0.235095	0.120802
ENSMUSG00000034892	12:69157722-69159186[-]	Rps29	7.2022		-0.407091	0.0401027		-0.125885	0.458114		0.281206	0.101799
ENSMUSG00000027581	2:181306459-181314500[-]	Stmn3	7.28236		-0.399122	0.0401604		-0.342866	0.0319507		0.0562558	0.796589
ENSMUSG00000040759	14:54936261-54939274[+]	Cmtm5	4.35424		-0.394879	0.0318483		-0.551657	0.000508278		-0.156777	0.341789
ENSMUSG00000026385	1:120113280-120121078[-]	Dbi	6.07879		-0.394045	0.0403652		-0.223908	0.144557		0.170137	0.336525
ENSMUSG00000057863	17:56613395-56614243[+]	Rpl36	5.416		-0.386625	0.041819		-0.277082	0.0718481		0.109542	0.573748
ENSMUSG00000014294	18:36742332-36744557[-]	Ndufa2	4.73968		-0.383262	0.0383577		-0.118326	0.421474		0.264936	0.0965507
ENSMUSG00000068523	3:146499807-146505572[+]	Gng5	3.65047		-0.376015	0.0409437		-0.0947242	0.53561		0.281291	0.0827495
ENSMUSG00000049775	X:167207093-167209315[-]	Tmsb4x	8.21358		-0.375742	0.0354279		-0.137138	0.33516		0.238603	0.107527
ENSMUSG00000028998	5:23838944-23844161[-]	Tomm7	4.52464		-0.374688	0.0446767		-0.16091	0.290323		0.213778	0.217973
ENSMUSG00000036752	2:25222160-25224702[-]	Tubb4b	7.0279		-0.37241	0.0487868		-0.284143	0.0762785		0.0882672	0.668574
ENSMUSG00000013822	9:22112989-22117172[-]	Elof1	4.55251		-0.366208	0.0364786		-0.199082	0.128041		0.167126	0.278843
ENSMUSG00000036368	17:79611863-79693192[+]	Rmdn2	3.16171		-0.361762	0.0454308		-0.213385	0.137296		0.148377	0.404938
ENSMUSG00000007570	17:28313530-28326568[+]	Fance	3.31793		-0.360315	0.0462138		-0.069403	0.669954		0.290912	0.075674
ENSMUSG00000037499	1:191306789-191318194[-]	Nenf	4.52088		-0.360046	0.0362494		-0.142368	0.27305		0.217678	0.135955
ENSMUSG00000043067	9:24411776-24503140[-]	Dpy19l1	5.88413		-0.360026	0.0157843		-0.533521	3.16079e-05		-0.173494	0.108263
ENSMUSG00000060636	16:33056453-33060189[+]	Rpl35a	6.71737		-0.358972	0.0374842		-0.232775	0.0847399		0.126197	0.421417
ENSMUSG00000042043	13:94788910-94842922[+]	Tbca	4.25882		-0.357492	0.0354279		-0.103305	0.427735		0.254187	0.0720671
ENSMUSG00000028367	4:57943373-57956411[-]	Txn1	4.3596		-0.356793	0.0407651		-0.169702	0.212866		0.18709	0.23738
ENSMUSG00000046330	1:72711290-72713813[+]	Rpl37a	6.64337		-0.354442	0.0304369		-0.302416	0.0147915		0.0520263	0.749038
ENSMUSG00000030647	7:97400003-97407802[+]	Ndufc2	5.16981		-0.350003	0.0277975		-0.191241	0.0920799		0.158762	0.219615
ENSMUSG00000036357	X:57496668-57503757[-]	Gpr101	5.58778		-0.348593	0.0376071		-0.204678	0.114905		0.143915	0.341686
ENSMUSG00000045752	7:143069249-143071093[+]	Tssc4	4.10537		-0.343866	0.0354279		0.052218	0.703314		0.396084	0.00458995
ENSMUSG00000113902	12:101968090-101977068[-]	AC121965.1	5.01265		-0.343072	0.0318483		-0.0836369	0.498836		0.259435	0.0437238
ENSMUSG00000057322	11:114668524-114672331[+]	Rpl38	6.13421		-0.342477	0.024495		-0.245474	0.0205697		0.0970035	0.427152
ENSMUSG00000018451	11:71031941-71033513[-]	6330403K07Rik	7.55214		-0.340197	0.0441363		-0.154219	0.288186		0.185978	0.234196
ENSMUSG00000021508	13:56288643-56296551[-]	Cxcl14	5.21078		-0.335804	0.0462138		-0.219088	0.112787		0.116716	0.492144
ENSMUSG00000027133	2:112261926-112263269[+]	Nop10	4.19593		-0.334238	0.0309609		-0.0680025	0.569037		0.266235	0.0324544
ENSMUSG00000090733	3:90212522-90213651[-]	Rps27	6.55343		-0.333572	0.0352643		-0.0462017	0.754361		0.287371	0.0286271
ENSMUSG00000063787	14:20703006-20704425[+]	Chchd1	4.03738		-0.331742	0.0454308		-0.115078	0.401243		0.216664	0.151448
ENSMUSG00000021290	12:111961375-111966977[-]	2010107E04Rik	4.96435		-0.327802	0.0409428		-0.13011	0.31206		0.197692	0.164426
ENSMUSG00000067288	17:33819027-33824562[-]	Rps28	5.77103		-0.327565	0.0376071		-0.145244	0.24379		0.182321	0.180715
ENSMUSG00000020267	11:54866383-54870501[+]	Hint1	5.8314		-0.32554	0.0376071		-0.102768	0.418626		0.222772	0.0953855
ENSMUSG00000031059	X:20615326-20617619[-]	Ndufb11	5.22095		-0.325246	0.0470335		-0.161979	0.234913		0.163268	0.294217
ENSMUSG00000002416	6:39592574-39603382[+]	Ndufb2	5.39242		-0.322504	0.0253932		-0.197171	0.0559536		0.125333	0.29075
ENSMUSG00000047238	X:153036166-153037575[-]	Mageh1	4.4485		-0.320571	0.0354279		-0.118409	0.299302		0.202162	0.111611
ENSMUSG00000072772	6:124739183-124741374[-]	Grcc10	5.7665		-0.320255	0.024495		-0.126788	0.195238		0.193468	0.0710992
ENSMUSG00000047221	5:21424958-21482124[+]	Fam185a	3.94097		-0.319581	0.0429155		-0.0601024	0.672848		0.259478	0.0664139
ENSMUSG00000067365	5:38260185-38269634[+]	Tmem128	3.84369		-0.317908	0.0498063		-0.101045	0.466088		0.216863	0.147515
ENSMUSG00000021040	12:87443896-87452206[+]	Slirp	4.06833		-0.31596	0.0376071		-0.224596	0.0536078		0.0913637	0.537745
ENSMUSG00000026568	1:165460637-165481214[+]	Mpc2	5.31344		-0.315897	0.0355987		-0.119189	0.303276		0.196707	0.120866
ENSMUSG00000049493	9:95752642-95845311[-]	Pls1	3.84646		-0.315379	0.0487868		-0.893496	1.12817e-05		-0.578117	0.00115408
ENSMUSG00000022450	15:82350139-82354291[-]	Ndufa6	5.19035		-0.312448	0.0354279		-0.170415	0.125838		0.142032	0.26802
ENSMUSG00000038462	13:30540308-30545362[-]	Uqcrfs1	6.17053		-0.311458	0.0354279		-0.211036	0.0647765		0.100422	0.460644
ENSMUSG00000040952	7:24884371-24889806[+]	Rps19	6.80039		-0.307847	0.0383577		-0.135487	0.258634		0.17236	0.178223
ENSMUSG00000038845	11:95666957-95680773[+]	Phb	5.91742		-0.307089	0.0352676		-0.239561	0.0323964		0.0675289	0.633978
ENSMUSG00000090862	7:116331505-116334195[-]	Rps13	6.31339		-0.306576	0.041819		-0.0993623	0.44527		0.207214	0.122419
ENSMUSG00000037656	8:22476788-22569612[+]	Slc20a2	5.332		-0.304184	0.0376071		-0.390272	0.00192469		-0.0860877	0.549205
ENSMUSG00000031760	8:94152607-94154146[+]	Mt3	5.8578		-0.301861	0.0401027		-0.0941311	0.441615		0.20773	0.102211
ENSMUSG00000057841	6:115805505-115808747[-]	Rpl32	6.3054		-0.301233	0.0277975		-0.152579	0.12555		0.148654	0.173074
ENSMUSG00000017778	13:86044816-86046904[-]	Cox7c	6.41195		-0.298756	0.0401604		-0.139719	0.237088		0.159036	0.216661
ENSMUSG00000070493	5:129881156-129887470[-]	Chchd2	7.27676		-0.297491	0.0429155		-0.153583	0.213148		0.143907	0.291557
ENSMUSG00000063316	11:101442298-101445529[+]	Rpl27	5.85382		-0.29625	0.0490704		-0.183149	0.145494		0.113101	0.453398
ENSMUSG00000017188	11:101277968-101279114[-]	Coa3	4.86892		-0.292374	0.0429155		-0.11873	0.316198		0.173644	0.184606
ENSMUSG00000065990	4:155831272-155833130[+]	Aurkaip1	5.02893		-0.28798	0.0409437		-0.216307	0.0556255		0.0716729	0.621491
ENSMUSG00000079317	X:166440574-166453140[+]	Trappc2	4.818		-0.284921	0.0368246		-0.179607	0.0825532		0.105314	0.395255
ENSMUSG00000041841	15:5116645-5119140[+]	Rpl37	6.67351		-0.284367	0.0354279		-0.197827	0.0582588		0.0865396	0.484288
ENSMUSG00000067279	19:36731737-36736653[-]	Ppp1r3c	5.81122		-0.284251	0.0401027		-0.213633	0.0527057		0.0706184	0.610457
ENSMUSG00000038936	1:179668210-179687189[+]	Sccpdh	5.77703		-0.283567	0.0476174		-0.421986	0.00156488		-0.13842	0.314413
ENSMUSG00000051355	11:22896136-22982382[-]	Commd1	3.7626		-0.283053	0.0393493		-0.0149706	0.91839		0.268083	0.0235132
ENSMUSG00000090247	10:128917882-128924035[-]	Bloc1s1	3.98395		-0.282989	0.0429155		-0.124808	0.267648		0.158181	0.217218
ENSMUSG00000008734	7:118972047-118995211[-]	Gprc5b	6.76671		-0.281186	0.047788		-0.515326	0.000297073		-0.23414	0.0718262
ENSMUSG00000033059	2:150786735-150831758[+]	Pygb	7.62588		-0.280871	0.0352605		-0.158171	0.12121		0.122701	0.279344
ENSMUSG00000073616	1:92637145-92641985[-]	Cops9	4.56614		-0.279457	0.0462138		-0.239076	0.0392917		0.0403811	0.809285
ENSMUSG00000000740	8:123102350-123105244[+]	Rpl13	7.67271		-0.276631	0.0401604		-0.142944	0.192518		0.133687	0.268867
ENSMUSG00000028234	4:3831334-3835665[-]	Rps20	6.40738		-0.274769	0.0318483		-0.175403	0.0665677		0.0993666	0.362031
ENSMUSG00000048040	X:135993824-135995355[+]	Arxes2	5.76333		-0.270325	0.0375213		-0.110686	0.2785		0.159639	0.148728
ENSMUSG00000039682	5:45493374-45512691[+]	Lap3	5.51178		-0.270285	0.0340399		-0.199082	0.0378343		0.0712035	0.545875
ENSMUSG00000026202	1:75214228-75219865[-]	Tuba4a	7.87981		-0.264581	0.0490704		-0.281889	0.0166073		-0.0173075	0.916733
ENSMUSG00000060938	11:68901583-68906989[+]	Rpl26	7.20342		-0.262983	0.0339211		-0.226366	0.0182768		0.0366178	0.774486
ENSMUSG00000038412	9:121848563-121858362[-]	Higd1a	5.73602		-0.262963	0.0417254		-0.148862	0.152645		0.114101	0.341649
ENSMUSG00000024583	18:63662801-63692359[-]	Txnl1	5.69223		-0.262299	0.0364786		-0.158936	0.0981661		0.103363	0.35275
ENSMUSG00000008683	7:118104372-118116188[-]	Rps15a	6.54268		-0.25961	0.033803		-0.180339	0.0511869		0.0792717	0.466426
ENSMUSG00000035805	15:88955884-88979007[-]	Mlc1	6.99231		-0.256528	0.043608		-0.00311048	0.984337		0.253418	0.0273819
ENSMUSG00000076432	12:21390071-21417637[-]	Ywhaq	8.19914		-0.254358	0.0304369		-0.165074	0.0592038		0.0892837	0.364215
ENSMUSG00000047084	7:80261215-80265374[+]	Ngrn	4.69014		-0.253774	0.0376071		-0.0138779	0.915513		0.239896	0.020694
ENSMUSG00000038690	5:145183698-145192062[-]	Atp5j2	5.97749		-0.253662	0.041819		-0.116502	0.258634		0.137161	0.225546
ENSMUSG00000098274	16:55966275-55971435[+]	Rpl24	6.59853		-0.252859	0.024495		-0.200528	0.011791		0.0523308	0.582046
ENSMUSG00000026203	1:75236406-75245692[+]	Dnajb2	5.81278		-0.252829	0.0396386		-0.372973	0.000771668		-0.120144	0.279971
ENSMUSG00000053329	10:78162066-78169782[-]	D10Jhu81e	5.20535		-0.252066	0.0429155		-0.105933	0.302064		0.146132	0.195156
ENSMUSG00000024425	18:38418975-38464399[+]	Ndfip1	7.19315		-0.251972	0.0474484		-0.115653	0.291564		0.136319	0.252929
ENSMUSG00000073838	7:126487361-126490731[+]	Tufm	5.26394		-0.251834	0.0435392		-0.0981186	0.34619		0.153715	0.173147
ENSMUSG00000048355	X:136033367-136034946[+]	Arxes1	4.14355		-0.250521	0.0492011		-0.148301	0.155609		0.102221	0.417882
ENSMUSG00000054226	6:85911865-85930284[+]	Tprkb	6.0392		-0.249219	0.0376071		-0.242112	0.0130278		0.00710617	0.96192
ENSMUSG00000024346	18:36403679-36454495[-]	Pfdn1	4.74168		-0.245518	0.0401604		-0.130614	0.162694		0.114904	0.289328
ENSMUSG00000031532	8:34154575-34170821[+]	Saraf	7.48043		-0.243944	0.0462138		-0.174177	0.0917292		0.0697676	0.580897
ENSMUSG00000073481	1:184813068-184846451[-]	Marc2	4.92227		-0.24176	0.0481602		-0.159718	0.11257		0.0820425	0.508662
ENSMUSG00000063882	4:116066965-116075071[-]	Uqcrh	6.31461		-0.241467	0.0401604		-0.197408	0.0391375		0.0440592	0.728353
ENSMUSG00000026245	1:78417975-78488897[-]	Farsb	5.41254		-0.241388	0.0470472		-0.129522	0.201106		0.111866	0.336325
ENSMUSG00000003429	7:45122379-45124439[-]	Rps11	6.52688		-0.241107	0.041819		-0.153286	0.11549		0.0878212	0.44239
ENSMUSG00000021774	14:18282722-18331859[-]	Ube2e1	4.96949		-0.240071	0.0454999		-0.148737	0.13037		0.0913339	0.439893
ENSMUSG00000029757	6:5725639-6028039[+]	Dync1i1	6.09665		-0.239334	0.041819		-0.191294	0.0486468		0.0480405	0.707631
ENSMUSG00000024997	19:60864051-60874556[-]	Prdx3	5.5469		-0.238822	0.0429155		-0.109489	0.263187		0.129333	0.232568
ENSMUSG00000029466	5:122421693-122444912[+]	Anapc7	4.5917		-0.236808	0.0421162		-0.142693	0.126003		0.0941141	0.399175
ENSMUSG00000005881	2:156008045-156018279[+]	Ergic3	5.66184		-0.236729	0.0407119		-0.158532	0.087338		0.0781972	0.484288
ENSMUSG00000067925	X:53642488-53643682[-]	Rtl8a	6.17406		-0.236648	0.043608		-0.107257	0.278786		0.12939	0.232042
ENSMUSG00000030869	7:122085403-122101886[-]	Ndufab1	5.58812		-0.236073	0.0427985		-0.166891	0.0788125		0.0691822	0.557799
ENSMUSG00000059291	4:136028265-136053428[-]	Rpl11	6.84792		-0.233601	0.0454308		-0.167745	0.0877427		0.0658561	0.585162
ENSMUSG00000033578	X:134295225-134305969[+]	Tmem35a	5.58907		-0.23013	0.0480348		-0.137064	0.157889		0.0930663	0.413764
ENSMUSG00000024026	17:30592866-30612659[-]	Glo1	6.17069		-0.22945	0.0376071		-0.238678	0.00824533		-0.00922856	0.944047
ENSMUSG00000019795	10:7629373-7681136[-]	Pcmt1	6.61192		-0.225676	0.0246175		-0.161545	0.0274602		0.0641316	0.449289
ENSMUSG00000060803	19:4035407-4037921[-]	Gstp1	6.57391		-0.224414	0.0401027		-0.239324	0.00858552		-0.0149107	0.90581
ENSMUSG00000025204	19:44548572-44555440[-]	Ndufb8	6.32943		-0.222743	0.0465332		-0.156035	0.0964518		0.0667082	0.56289
ENSMUSG00000052146	17:27630422-27636629[-]	Rps10	6.29753		-0.221212	0.0429155		-0.194278	0.0330803		0.0269334	0.831217
ENSMUSG00000036199	8:69894180-69902558[-]	Ndufa13	6.14046		-0.221096	0.041819		-0.188903	0.0355828		0.0321929	0.795492
ENSMUSG00000015092	2:25557847-25562082[+]	Edf1	5.68898		-0.218484	0.0426056		-0.143815	0.101705		0.0746683	0.48084
ENSMUSG00000001416	3:88297116-88321767[+]	Cct3	6.86979		-0.21777	0.0409437		-0.126332	0.146334		0.0914379	0.353054
ENSMUSG00000025190	19:43499752-43524605[-]	Got1	7.83935		-0.216869	0.043608		-0.199893	0.0291608		0.0169756	0.895258
ENSMUSG00000029430	5:129020069-129024323[+]	Ran	7.19575		-0.213861	0.037113		-0.14295	0.0752156		0.0709114	0.450182
ENSMUSG00000055302	5:36794867-36796772[-]	Mrfap1	8.02905		-0.211542	0.0376071		-0.176499	0.0312126		0.0350431	0.745227
ENSMUSG00000009863	4:140961203-140979193[+]	Sdhb	6.32556		-0.208549	0.0409437		-0.0801782	0.346504		0.128371	0.153526
ENSMUSG00000006057	11:96068852-96075670[-]	Atp5g1	6.40909		-0.208428	0.0441363		-0.0658988	0.476327		0.142529	0.128609
ENSMUSG00000031007	X:12587801-12617049[+]	Atp6ap2	7.51768		-0.207672	0.0426056		-0.0961241	0.266974		0.111548	0.232309
ENSMUSG00000009927	9:44407139-44410427[+]	Rps25	7.00886		-0.204611	0.0496373		-0.157565	0.0759264		0.0470463	0.682251
ENSMUSG00000044528	3:124320855-124324743[+]	Tram1l1	4.86213		-0.200906	0.0470335		-0.0212101	0.846656		0.179696	0.0491497
ENSMUSG00000053644	18:56509687-56572951[-]	Aldh7a1	6.01522		-0.200639	0.0376071		-0.12777	0.0914524		0.072869	0.408173
ENSMUSG00000070880	2:70553072-70602014[+]	Gad1	9.18859		-0.198221	0.0426056		-0.161235	0.0490938		0.0369856	0.730764
ENSMUSG00000039533	5:142562358-142608800[-]	Mmd2	7.00351		-0.196974	0.0462138		-0.0474971	0.610305		0.149477	0.0953855
ENSMUSG00000072235	15:98949841-98953551[-]	Tuba1a	9.19864		-0.194417	0.0498565		-0.171119	0.045811		0.0232982	0.842987
ENSMUSG00000035297	5:100518309-100547803[+]	Cops4	5.79003		-0.193254	0.0484646		-0.104521	0.20481		0.088733	0.34423
ENSMUSG00000024654	19:9109868-9135636[-]	Asrgl1	7.39178		-0.190666	0.0417625		-0.144561	0.0617148		0.0461056	0.633163
ENSMUSG00000036309	11:52231995-52246858[+]	Skp1a	8.0952		-0.18091	0.0401604		-0.176174	0.0167739		0.00473578	0.965412
ENSMUSG00000005161	8:84969587-84974834[+]	Prdx2	7.0511		-0.180679	0.0352605		-0.0710466	0.289926		0.109633	0.122358
ENSMUSG00000012405	14:18267823-18271391[-]	Rpl15	7.21151		-0.173154	0.043608		-0.159258	0.0289114		0.0138964	0.892962
ENSMUSG00000038619	3:95624993-95632102[+]	Ensa	7.61893		-0.15639	0.0462138		-0.0985894	0.137536		0.0578007	0.45711
ENSMUSG00000008730	3:103739815-103791563[-]	Hipk1	7.57886		0.162334	0.0470335		0.134275	0.0538665		-0.0280593	0.763967
ENSMUSG00000034940	11:83964428-84044578[+]	Synrg	6.49191		0.167984	0.0454999		0.237505	0.00202367		0.0695218	0.384967
ENSMUSG00000027692	3:28263214-28675858[+]	Tnik	8.44138		0.180486	0.0352605		-0.0308177	0.687013		-0.211304	0.00387901
ENSMUSG00000057230	6:86849517-87003223[+]	Aak1	8.29567		0.187633	0.0429155		0.0370051	0.680245		-0.150628	0.0683882
ENSMUSG00000002413	6:39603237-39725463[-]	Braf	7.90295		0.192041	0.0496373		0.033096	0.745676		-0.158945	0.0754912
ENSMUSG00000038740	2:33729953-33887946[-]	Mvb12b	6.1615		0.199916	0.0484646		0.183012	0.0347905		-0.0169042	0.890286
ENSMUSG00000055024	15:81585351-81652077[+]	Ep300	6.23597		0.203455	0.0462138		0.0233112	0.837893		-0.180144	0.0497585
ENSMUSG00000004567	8:3500457-3515232[+]	Mcoln1	5.35623		0.203911	0.0490704		0.0926676	0.301139		-0.111243	0.248153
ENSMUSG00000070476	2:178414524-178424428[+]	Fam217b	5.43172		0.208362	0.0492011		0.0929172	0.31211		-0.115445	0.240059
ENSMUSG00000026959	2:25291181-25319187[-]	Grin1	7.97926		0.208928	0.043608		0.0375778	0.716394		-0.17135	0.0659283
ENSMUSG00000034157	12:86947043-86965362[+]	Cipc	6.76894		0.209392	0.041819		-0.0571413	0.541117		-0.266534	0.00481135
ENSMUSG00000038902	3:94837567-94882326[+]	Pogz	5.97334		0.210022	0.0429865		0.015209	0.902106		-0.194813	0.0356281
ENSMUSG00000000223	X:134404551-134456573[+]	Drp2	6.09844		0.211689	0.0440383		0.0186765	0.88017		-0.193013	0.0405351
ENSMUSG00000028524	4:102741297-102973628[+]	Sgip1	7.00668		0.213868	0.0253932		0.105026	0.134666		-0.108842	0.14884
ENSMUSG00000005534	8:3122061-3279617[-]	Insr	6.57972		0.216131	0.0429155		0.0631588	0.511795		-0.152973	0.107544
ENSMUSG00000059474	11:93885852-93946985[+]	Mbtd1	5.70373		0.217107	0.0401027		0.0600332	0.515029		-0.157074	0.0823378
ENSMUSG00000025314	2:90429754-90580647[-]	Ptprj	7.17677		0.218533	0.0446767		0.0548598	0.590536		-0.163673	0.0958955
ENSMUSG00000024687	19:11965844-11994105[+]	Osbp	6.20462		0.219221	0.0384165		0.571553	4.39727e-06		0.352332	0.000477525
ENSMUSG00000048701	10:70097121-70193200[+]	Ccdc6	5.7314		0.223076	0.0492011		0.23864	0.0152949		0.0155647	0.90917
ENSMUSG00000019996	10:20148471-20281590[+]	Map7	6.53578		0.225225	0.0487908		0.00743884	0.959088		-0.217786	0.0367601
ENSMUSG00000035649	4:44755877-44932215[+]	Zcchc7	6.37442		0.22803	0.044109		-0.120462	0.212866		-0.348492	0.00153707
ENSMUSG00000040111	9:40293233-40531383[-]	Gramd1b	6.75748		0.228285	0.0389913		-0.00784357	0.952648		-0.236129	0.0145423
ENSMUSG00000001985	4:125490700-125714173[+]	Grik3	6.53255		0.231827	0.0275859		0.161334	0.0382755		-0.0704927	0.425483
ENSMUSG00000055013	1:89454806-89897617[+]	Agap1	7.68451		0.232928	0.0331766		0.0727842	0.400248		-0.160143	0.069904
ENSMUSG00000022240	15:30172593-31029341[+]	Ctnnd2	7.1765		0.236622	0.0441363		0.231952	0.0216874		-0.00467008	0.975728
ENSMUSG00000042548	2:153345829-153404007[+]	Asxl1	5.46879		0.237243	0.0417625		0.117072	0.226703		-0.120171	0.249961
ENSMUSG00000050017	5:111330763-111388359[+]	Pitpnb	5.14748		0.237547	0.0393493		0.491672	2.84715e-05		0.254125	0.00895736
ENSMUSG00000030806	7:127803900-127824549[-]	Stx1b	7.6198		0.239662	0.0441363		0.0589423	0.598722		-0.18072	0.0925371
ENSMUSG00000040003	5:19227036-20704792[+]	Magi2	7.15449		0.240153	0.0352605		0.114875	0.19069		-0.125278	0.181438
ENSMUSG00000052949	11:116336353-116413032[-]	Rnf157	7.21839		0.240174	0.041819		0.228582	0.0219711		-0.011592	0.936302
ENSMUSG00000045482	5:144767732-144859778[+]	Trrap	8.06955		0.240655	0.0401027		0.12071	0.206136		-0.119945	0.249826
ENSMUSG00000036792	2:48949508-49325405[+]	Mbd5	6.57066		0.243134	0.0306556		0.0532606	0.564027		-0.189874	0.0346974
ENSMUSG00000005417	11:59661305-59780860[+]	Mprip	9.19429		0.244998	0.0318483		0.259672	0.00475187		0.0146744	0.905605
ENSMUSG00000027799	3:55625195-56183701[-]	Nbea	9.30486		0.246374	0.0394964		0.1828	0.0584597		-0.0635738	0.5876
ENSMUSG00000026443	1:132880273-132940005[+]	Lrrn2	5.64101		0.248789	0.0462138		0.234822	0.0266634		-0.0139665	0.926025
ENSMUSG00000027346	2:132529082-132587729[-]	Gpcpd1	6.63078		0.249351	0.0376071		0.173352	0.0689524		-0.0759991	0.496868
ENSMUSG00000033902	2:119972699-120027408[+]	Mapkbp1	6.12949		0.25003	0.0369475		0.127878	0.174578		-0.122152	0.232568
ENSMUSG00000027797	3:55242364-55539068[+]	Dclk1	9.16167		0.250282	0.0352605		0.054582	0.590162		-0.1957	0.0447105
ENSMUSG00000071054	17:56584825-56606294[+]	Safb	6.67325		0.250419	0.0346602		0.197701	0.0304729		-0.0527187	0.639903
ENSMUSG00000103749	18:37731009-37841873[+]	Pcdhgb5	4.75571		0.253243	0.0498565		0.0413196	0.763557		-0.211924	0.069904
ENSMUSG00000037331	11:58009064-58062034[+]	Larp1	6.36914		0.253647	0.024839		0.216244	0.0108396		-0.0374029	0.728249
ENSMUSG00000015968	14:30039939-30491455[-]	Cacna1d	5.70228		0.257271	0.0352605		0.335742	0.00112735		0.0784707	0.463591
ENSMUSG00000015944	5:134099711-134144343[+]	Gatsl2	6.18357		0.26276	0.0376071		0.0951447	0.358913		-0.167615	0.11892
ENSMUSG00000022390	15:81744848-81796269[+]	Zc3h7b	7.05772		0.263451	0.0476174		0.169031	0.133547		-0.0944195	0.47488
ENSMUSG00000034621	11:102475915-102556392[-]	Gpatch8	6.49243		0.263854	0.0429865		0.0345997	0.805363		-0.229254	0.0483371
ENSMUSG00000053580	11:105589986-105929304[+]	Tanc2	7.9589		0.266039	0.0376071		0.0603278	0.595752		-0.205712	0.0600732
ENSMUSG00000024617	18:60925618-60988152[+]	Camk2a	8.61762		0.26624	0.030603		0.020807	0.866789		-0.245433	0.014255
ENSMUSG00000027983	3:131288441-131303227[-]	Cyp2u1	4.05756		0.266833	0.043608		0.0770706	0.521278		-0.189763	0.104119
ENSMUSG00000028106	3:95760341-95818863[-]	Rprd2	5.95658		0.269029	0.024495		0.0632494	0.485317		-0.20578	0.0230638
ENSMUSG00000032875	7:100869752-100932107[-]	Arhgef17	7.66641		0.270401	0.030603		0.161569	0.0832539		-0.108832	0.29282
ENSMUSG00000061911	12:29528384-29923213[+]	Myt1l	8.41614		0.270514	0.0480467		0.0454705	0.749434		-0.225044	0.070515
ENSMUSG00000024456	18:37843601-37935476[-]	Diaph1	5.3888		0.270535	0.024495		0.218696	0.00915933		-0.0518393	0.597064
ENSMUSG00000021279	12:111292976-111377718[-]	Cdc42bpb	6.89673		0.271284	0.0383577		0.211053	0.0452807		-0.0602317	0.646179
ENSMUSG00000028645	4:119108711-119137983[+]	Slc2a1	5.5171		0.272396	0.0318483		0.104902	0.282798		-0.167494	0.0988206
ENSMUSG00000003119	11:98203059-98278504[+]	Cdk12	5.87957		0.272579	0.0403652		0.143183	0.187375		-0.129396	0.275763
ENSMUSG00000034902	10:81292963-81319973[+]	Pip5k1c	6.85521		0.274249	0.026566		0.259355	0.00657964		-0.0148936	0.908146
ENSMUSG00000020740	11:115584255-115604051[-]	Gga3	5.19457		0.275709	0.0401604		0.111406	0.316413		-0.164303	0.153796
ENSMUSG00000024855	19:5133688-5273119[-]	Pacs1	5.26716		0.276627	0.0393493		0.206614	0.0536078		-0.0700122	0.587012
ENSMUSG00000067336	1:59763400-59879014[+]	Bmpr2	8.05672		0.280212	0.0320117		0.127621	0.200378		-0.152592	0.149961
ENSMUSG00000034342	9:44142976-44234049[-]	Cbl	6.30455		0.280215	0.0373599		0.0248079	0.862606		-0.255407	0.0249753
ENSMUSG00000026090	1:37611677-37720085[-]	2010300C02Rik	8.15392		0.281044	0.0369475		0.171471	0.104491		-0.109573	0.356608
ENSMUSG00000031393	X:74026592-74135363[-]	Mecp2	7.39694		0.282491	0.0253932		0.100802	0.28961		-0.181689	0.0676896
ENSMUSG00000029033	4:155891822-155907251[+]	Acap3	6.00449		0.284864	0.0401604		0.148379	0.188047		-0.136485	0.267091
ENSMUSG00000022812	16:38089001-38246084[+]	Gsk3b	7.98446		0.285714	0.047788		0.0389616	0.805097		-0.246753	0.0608653
ENSMUSG00000033214	14:111675097-111683141[+]	Slitrk5	6.30953		0.287138	0.0340399		0.114915	0.274968		-0.172222	0.118254
ENSMUSG00000041997	2:70712407-70825728[-]	Tlk1	6.30041		0.288652	0.0435392		0.0343143	0.827394		-0.254338	0.045913
ENSMUSG00000020721	11:107547930-107693826[+]	Helz	6.2613		0.29109	0.0415468		0.0618499	0.642455		-0.22924	0.0667172
ENSMUSG00000043940	5:101832956-102069921[-]	Wdfy3	8.14698		0.291621	0.0462138		0.215068	0.0833385		-0.0765532	0.617672
ENSMUSG00000042700	12:82169320-82451786[+]	Sipa1l1	8.25063		0.294404	0.0401604		0.0508053	0.713558		-0.243599	0.0503823
ENSMUSG00000007670	17:57021058-57031507[-]	Khsrp	5.76486		0.294438	0.0324813		0.198672	0.0558165		-0.0957663	0.414645
ENSMUSG00000031626	8:45507788-45827906[+]	Sorbs2	7.65347		0.295285	0.0354279		0.0417895	0.756995		-0.253495	0.0309655
ENSMUSG00000009569	16:13256481-13417529[+]	Mkl2	8.31675		0.295659	0.0401027		0.246199	0.0357333		-0.0494595	0.749001
ENSMUSG00000003469	14:70457476-70468832[+]	Phyhip	8.20306		0.295661	0.044109		0.125773	0.32131		-0.169888	0.206674
ENSMUSG00000032177	9:21165714-21213248[+]	Pde4a	4.73425		0.297827	0.0430761		0.208302	0.0879217		-0.0895249	0.533161
ENSMUSG00000035569	8:122883822-123042277[-]	Ankrd11	7.98193		0.299457	0.0311326		0.252612	0.018153		-0.0468456	0.734614
ENSMUSG00000060862	4:136979732-137048801[-]	Zbtb40	4.45174		0.299931	0.047788		0.188088	0.13934		-0.111843	0.438897
ENSMUSG00000042308	7:127776670-127800122[+]	Setd1a	4.6513		0.301647	0.0352605		0.140841	0.1997		-0.160806	0.163671
ENSMUSG00000059273	7:16400910-16437696[+]	Zc3h4	5.67764		0.306158	0.0157223		0.246989	0.00441761		-0.0591691	0.539202
ENSMUSG00000029705	5:136248135-136567490[-]	Cux1	6.85722		0.308707	0.0277975		0.189581	0.0672642		-0.119125	0.297992
ENSMUSG00000047976	6:126640397-126646384[-]	Kcna1	6.74533		0.308726	0.0429155		0.054377	0.720531		-0.254349	0.0613539
ENSMUSG00000038013	11:98863638-98905040[+]	Wipf2	5.222		0.308811	0.041819		0.129745	0.310638		-0.179066	0.178223
ENSMUSG00000026640	1:194618218-194816869[+]	Plxna2	7.61239		0.310214	0.0354279		0.040576	0.778135		-0.269638	0.029329
ENSMUSG00000030329	6:124996694-125003096[+]	Pianp	4.44463		0.310385	0.0417254		0.102511	0.440149		-0.207875	0.11506
ENSMUSG00000030103	6:108660629-108666925[+]	Bhlhe40	4.9819		0.310694	0.0462138		0.0527769	0.742452		-0.257917	0.0655833
ENSMUSG00000029050	4:155154075-155222592[-]	Ski	7.19425		0.310706	0.0441363		0.27243	0.0378343		-0.0382759	0.8311
ENSMUSG00000056602	5:150118645-150497753[+]	Fry	8.29609		0.310768	0.0362494		0.0845453	0.501125		-0.226223	0.0692308
ENSMUSG00000025404	10:127380327-127499384[+]	R3hdm2	5.45285		0.313622	0.0477161		0.0651274	0.677965		-0.248495	0.0812207
ENSMUSG00000002968	7:44876765-44892712[-]	Med25	5.06665		0.31545	0.044611		0.35948	0.0080443		0.0440294	0.803129
ENSMUSG00000039844	2:29619720-29740978[+]	Rapgef1	6.22		0.316912	0.0376071		0.321678	0.00971503		0.00476664	0.97976
ENSMUSG00000013921	7:30291728-30308367[+]	Clip3	5.59404		0.318369	0.0246175		0.0899888	0.400467		-0.22838	0.0354482
ENSMUSG00000018849	11:35838400-35980527[-]	Wwc1	5.76742		0.318469	0.024495		0.589892	1.04604e-05		0.271424	0.00833887
ENSMUSG00000020627	12:5077472-5375682[-]	Klhl29	5.77847		0.318574	0.0354279		0.239118	0.043218		-0.0794556	0.57369
ENSMUSG00000034730	15:74516195-74589465[+]	Adgrb1	7.59001		0.322252	0.046075		0.297143	0.0315538		-0.0251095	0.897296
ENSMUSG00000042390	3:90293178-90363407[+]	Gatad2b	5.94656		0.322463	0.0407651		0.0367543	0.828718		-0.285709	0.0373637
ENSMUSG00000097589	14:61602839-61682373[-]	Dleu2	4.87729		0.323137	0.0417625		0.198896	0.126003		-0.124241	0.395385
ENSMUSG00000041757	1:133164210-133303435[+]	Plekha6	5.88929		0.324292	0.0401604		0.191617	0.132644		-0.132675	0.350756
ENSMUSG00000034832	6:83362373-83459084[-]	Tet3	6.00907		0.327376	0.0492207		0.234464	0.0973554		-0.0929127	0.587276
ENSMUSG00000030122	6:124913681-124920103[-]	Ptms	6.54014		0.331645	0.030603		0.365968	0.00282872		0.0343232	0.825632
ENSMUSG00000017314	11:102057015-102088515[-]	Mpp2	6.01369		0.334513	0.024495		0.173267	0.103404		-0.161246	0.153665
ENSMUSG00000018076	5:118560679-118765438[+]	Med13l	7.05029		0.334739	0.041819		0.264423	0.0537683		-0.0703159	0.689882
ENSMUSG00000028906	4:131923413-132075321[-]	Epb41	7.32506		0.335226	0.0383577		0.146213	0.269079		-0.189013	0.174738
ENSMUSG00000020886	11:70017085-70045532[+]	Dlg4	7.90125		0.33593	0.0331766		0.229947	0.0554254		-0.105982	0.44387
ENSMUSG00000047409	9:118926453-119043998[+]	Ctdspl	5.09861		0.337298	0.0408511		0.13292	0.33727		-0.204378	0.150314
ENSMUSG00000024969	19:7275396-7341860[-]	Mark2	6.24785		0.337898	0.044109		0.369353	0.0109688		0.0314554	0.872669
ENSMUSG00000041351	4:137664726-137729861[+]	Rap1gap	8.63396		0.339699	0.041819		0.456057	0.00245617		0.116359	0.474927
ENSMUSG00000051790	11:69823122-69837784[-]	Nlgn2	6.27945		0.340218	0.0352605		0.245768	0.0476607		-0.0944498	0.51541
ENSMUSG00000025867	13:54371349-54383917[+]	Cplx2	9.71999		0.340655	0.044109		0.0648552	0.698139		-0.2758	0.0703304
ENSMUSG00000038406	7:45002948-45016363[-]	Scaf1	5.54037		0.343907	0.0393493		0.67574	4.22305e-05		0.331833	0.0166745
ENSMUSG00000033545	8:111536097-111626030[+]	Znrf1	6.01613		0.3452	0.041819		0.151798	0.289068		-0.193402	0.197359
ENSMUSG00000032185	9:21546894-21592623[+]	Carm1	5.11814		0.345366	0.0403652		0.873569	4.98227e-06		0.528203	0.000570103
ENSMUSG00000026447	1:133045667-133108687[+]	Pik3c2b	5.51934		0.348915	0.0408935		-0.102366	0.505119		-0.451281	0.00392732
ENSMUSG00000004110	1:154390731-154884501[-]	Cacna1e	9.36874		0.355545	0.0328093		0.250277	0.0488312		-0.105267	0.478365
ENSMUSG00000045114	7:127017531-127021211[-]	Prrt2	5.68586		0.355609	0.0382109		0.177567	0.196393		-0.178042	0.227288
ENSMUSG00000027221	2:92599707-92615250[+]	Chst1	6.36482		0.356453	0.043608		0.130825	0.398801		-0.225629	0.153094
ENSMUSG00000019947	10:68092520-68278740[-]	Arid5b	5.08211		0.357397	0.0157223		0.0889617	0.368324		-0.268435	0.00925599
ENSMUSG00000013033	8:83900105-83941954[+]	Adgrl1	8.4995		0.357687	0.0429865		0.260598	0.0788125		-0.0970885	0.590828
ENSMUSG00000074305	9:56201126-56418067[-]	Peak1	5.62984		0.357776	0.0409428		0.100794	0.518835		-0.256982	0.0907183
ENSMUSG00000108146	6:45203810-45207490[+]	Gm43889	5.02181		0.357815	0.0376071		-0.0213615	0.91396		-0.379177	0.0110592
ENSMUSG00000026494	1:178529125-178939200[+]	Kif26b	5.4775		0.358716	0.0429155		0.286716	0.0520399		-0.0720007	0.700392
ENSMUSG00000061589	10:80755206-80795461[+]	Dot1l	4.53285		0.359179	0.0496373		0.194878	0.215176		-0.164301	0.334477
ENSMUSG00000015599	17:46442448-46487675[-]	Ttbk1	6.08252		0.36479	0.041819		0.287656	0.0520355		-0.0771338	0.680471
ENSMUSG00000037791	11:77982754-78030539[+]	Phf12	4.94339		0.364966	0.041819		0.458597	0.00323965		0.0936311	0.587276
ENSMUSG00000032087	9:45426628-45753712[+]	Dscaml1	5.01595		0.367123	0.0404389		0.383128	0.0100416		0.0160058	0.939801
ENSMUSG00000103088	18:37742094-37841873[+]	Pcdhgb6	5.5254		0.369135	0.0376071		0.207571	0.140526		-0.161564	0.294217
ENSMUSG00000002028	9:44803355-44881296[-]	Kmt2a	7.47417		0.369941	0.0401604		0.188792	0.201688		-0.181149	0.262979
ENSMUSG00000097023	7:79500026-79534403[+]	Mir9-3hg	3.40655		0.37155	0.0401027		0.327226	0.0246507		-0.0443248	0.816607
ENSMUSG00000021061	12:76580488-76710547[-]	Sptb	8.28823		0.371649	0.0470335		0.324083	0.0431127		-0.0475657	0.828763
ENSMUSG00000042744	5:121220219-121368577[+]	Hectd4	8.3823		0.371718	0.0401604		0.338941	0.024391		-0.0327767	0.875167
ENSMUSG00000079481	X:101849385-102092055[+]	Nhsl2	6.92516		0.372957	0.024495		0.0518584	0.700967		-0.321098	0.0105487
ENSMUSG00000066640	5:142866946-142895421[-]	Fbxl18	5.48637		0.373713	0.0352643		0.18242	0.183724		-0.191293	0.186004
ENSMUSG00000021144	12:113098278-113137206[+]	Mta1	4.15468		0.375864	0.0350905		0.538625	0.000392602		0.16276	0.239708
ENSMUSG00000002107	2:6539694-7509563[-]	Celf2	8.45919		0.379	0.0340399		0.0206575	0.915513		-0.358343	0.0157444
ENSMUSG00000001419	3:88142372-88172086[+]	Mef2d	6.14017		0.379948	0.024495		0.28707	0.0161372		-0.0928784	0.492567
ENSMUSG00000006307	7:30568858-30588726[-]	Kmt2b	4.86766		0.380917	0.0446767		0.545031	0.00146847		0.164114	0.332418
ENSMUSG00000021775	14:18204054-18239127[-]	Nr1d2	7.25582		0.381976	0.0293149		0.207074	0.110096		-0.174902	0.215169
ENSMUSG00000005533	7:67952827-68233668[+]	Igf1r	6.21871		0.387539	0.0246175		0.229073	0.0663505		-0.158466	0.240803
ENSMUSG00000014164	13:58000228-58113592[-]	Klhl3	5.34743		0.390414	0.0318483		0.149425	0.287152		-0.240989	0.0953855
ENSMUSG00000034858	9:74952884-75032468[+]	Fam214a	6.2049		0.390547	0.024495		0.235582	0.0586482		-0.154964	0.252929
ENSMUSG00000037989	13:49036303-49148014[-]	Wnk2	5.24281		0.390955	0.0401027		0.315048	0.0403166		-0.0759064	0.695343
ENSMUSG00000031442	8:12873806-13020905[+]	Mcf2l	7.58463		0.394325	0.0246175		0.222987	0.077701		-0.171338	0.21221
ENSMUSG00000106826	6:21258921-21265620[+]	Gm42583	6.9081		0.39584	0.0498565		0.0718831	0.72887		-0.323957	0.0786674
ENSMUSG00000022075	14:69784990-69805636[-]	Rhobtb2	7.0118		0.396397	0.0354279		0.156524	0.294171		-0.239873	0.125086
ENSMUSG00000069729	17:4994332-5347656[+]	Arid1b	6.64692		0.396539	0.024839		0.427654	0.00225144		0.0311148	0.862649
ENSMUSG00000022521	16:4081328-4213997[-]	Crebbp	7.09173		0.397347	0.0231269		0.278174	0.0180661		-0.119173	0.353739
ENSMUSG00000037990	10:58813359-59138916[+]	Sh3rf3	4.91829		0.39763	0.0403941		0.264427	0.0929289		-0.133203	0.456903
ENSMUSG00000025738	17:25809085-25821244[+]	Fbxl16	9.37751		0.397711	0.0429155		0.261953	0.109294		-0.135759	0.481792
ENSMUSG00000074405	7:5020376-5036768[+]	Zfp865	4.06136		0.397801	0.024495		0.30926	0.0144083		-0.088541	0.531875
ENSMUSG00000032637	7:126491708-126503437[-]	Atxn2l	5.18926		0.401105	0.0311326		0.241228	0.0830374		-0.159878	0.290105
ENSMUSG00000032035	9:32636221-32757820[+]	Ets1	3.74325		0.403337	0.0431017		0.302658	0.0663505		-0.10068	0.605108
ENSMUSG00000047787	19:7092014-7105729[-]	Flrt1	4.78399		0.403825	0.0444912		0.314544	0.0612898		-0.0892802	0.667508
ENSMUSG00000037326	17:25958364-25985796[-]	Capn15	4.97851		0.403944	0.0408935		0.320644	0.0466109		-0.0832999	0.676537
ENSMUSG00000042292	15:81012281-81190757[-]	Mkl1	5.06337		0.404673	0.0429155		0.372067	0.0257932		-0.0326062	0.885437
ENSMUSG00000037541	7:144001928-144424494[+]	Shank2	5.88423		0.404823	0.0352605		0.229812	0.119375		-0.175011	0.2774
ENSMUSG00000034928	13:54679399-54693907[-]	Rnf44	5.33977		0.405646	0.0401604		0.403451	0.013548		-0.00219502	0.99256
ENSMUSG00000110249	8:55073249-55077134[+]	9330121K16Rik	3.69195		0.406055	0.0359992		0.136146	0.391288		-0.269909	0.0851176
ENSMUSG00000061689	2:156613705-156764363[+]	Dlgap4	6.49925		0.408725	0.024495		0.314494	0.0170252		-0.0942314	0.537745
ENSMUSG00000025608	6:31519488-31563981[-]	Podxl	4.10237		0.410446	0.0492207		0.476079	0.00829003		0.0656328	0.770246
ENSMUSG00000062115	11:60105013-60199197[+]	Rai1	6.03806		0.412392	0.0304369		0.314723	0.0274546		-0.0976689	0.560009
ENSMUSG00000030096	6:91684053-91759066[+]	Slc6a6	7.34567		0.413508	0.024495		0.194313	0.137536		-0.219194	0.118003
ENSMUSG00000035011	10:81135220-81152995[+]	Zbtb7a	6.08199		0.414116	0.0157843		0.348215	0.00384007		-0.0659009	0.634218
ENSMUSG00000034485	9:60794542-60880370[+]	Uaca	3.01286		0.414548	0.0470335		0.364819	0.0370149		-0.0497283	0.828763
ENSMUSG00000108993	7:88119158-88122400[+]	Gm44846	5.38751		0.41509	0.037226		-0.000995695	0.996182		-0.416086	0.0145423
ENSMUSG00000007880	4:133679008-133756769[-]	Arid1a	6.16244		0.41584	0.041819		0.165659	0.342262		-0.250181	0.165381
ENSMUSG00000047495	8:14095865-14847680[+]	Dlgap2	5.85118		0.41863	0.0340399		0.129318	0.412624		-0.289312	0.0681003
ENSMUSG00000061578	5:117414000-117775003[+]	Ksr2	5.93759		0.419128	0.0243076		0.148993	0.241621		-0.270135	0.0405351
ENSMUSG00000107643	6:45194876-45197417[+]	Gm43885	4.35809		0.420753	0.024495		0.0630826	0.691746		-0.357671	0.0128669
ENSMUSG00000030411	7:18925888-18965319[+]	Nova2	3.97337		0.421482	0.0462138		0.338383	0.0558182		-0.0830992	0.706991
ENSMUSG00000043079	18:60593973-60660142[-]	Synpo	6.30017		0.421912	0.0408935		0.381393	0.0258854		-0.0405192	0.862671
ENSMUSG00000000184	6:127125162-127152193[-]	Ccnd2	5.87486		0.42211	0.0354279		0.120272	0.476182		-0.301838	0.0683252
ENSMUSG00000025576	11:118489762-118911597[-]	Rbfox3	6.17505		0.424133	0.0340399		0.344278	0.0255412		-0.079855	0.676428
ENSMUSG00000035863	10:79793572-79820896[+]	Palm	6.78775		0.424385	0.0429865		0.360507	0.0414698		-0.0638781	0.787846
ENSMUSG00000020747	11:115765433-115799366[+]	Tmem94	5.66584		0.425156	0.0417625		0.496139	0.00562508		0.0709828	0.748678
ENSMUSG00000036565	5:140620578-140649031[-]	Ttyh3	5.72868		0.427611	0.024495		0.3865	0.00641572		-0.0411107	0.821672
ENSMUSG00000039059	2:180099465-180104488[-]	Hrh3	5.78199		0.428154	0.0352605		0.374214	0.0180322		-0.0539396	0.795752
ENSMUSG00000041771	12:102128733-102267091[+]	Slc24a4	5.62691		0.430373	0.0462138		0.117394	0.561766		-0.312979	0.105554
ENSMUSG00000056493	5:142401497-142462011[+]	Foxk1	4.86171		0.430768	0.0401604		0.285271	0.0935699		-0.145497	0.447709
ENSMUSG00000003575	8:70382355-70439579[-]	Crtc1	6.23804		0.434459	0.041819		0.250215	0.15879		-0.184244	0.349383
ENSMUSG00000060371	5:130369455-130847412[+]	Caln1	8.74664		0.435102	0.0401027		0.215828	0.212866		-0.219274	0.246242
ENSMUSG00000067629	17:26941253-26972434[+]	Syngap1	6.37161		0.435875	0.0285606		0.267598	0.0693856		-0.168276	0.298334
ENSMUSG00000029516	5:115845278-116008947[+]	Cit	6.57529		0.440213	0.024495		0.266987	0.0544386		-0.173226	0.251404
ENSMUSG00000108819	7:91139964-91142270[+]	Gm45177	4.77769		0.444401	0.0376071		-0.107103	0.580324		-0.551503	0.00383404
ENSMUSG00000035735	19:10245265-10304877[-]	Dagla	5.21497		0.445215	0.0383577		0.255728	0.136027		-0.189487	0.308044
ENSMUSG00000031833	8:70778117-70805054[-]	Mast3	6.99547		0.449905	0.0401604		0.353304	0.0481601		-0.096601	0.667508
ENSMUSG00000025324	7:58656166-58829420[+]	Atp10a	3.60041		0.450409	0.0444822		0.231576	0.226703		-0.218832	0.272501
ENSMUSG00000051331	6:118587240-119196418[-]	Cacna1c	6.94309		0.450814	0.0374842		0.235061	0.170798		-0.215753	0.2492
ENSMUSG00000106944	6:18429659-18431245[-]	Gm43843	3.6091		0.450947	0.024839		-0.0579234	0.75781		-0.50887	0.00224635
ENSMUSG00000028433	4:41194313-41275144[-]	Ubap2	4.06074		0.455002	0.024495		0.585536	0.000334289		0.130534	0.38844
ENSMUSG00000040721	14:55060262-55092324[-]	Zfhx2	4.99875		0.455073	0.0354279		0.210458	0.218234		-0.244616	0.165381
ENSMUSG00000069833	19:8989284-9076919[+]	Ahnak	7.18908		0.455713	0.0196939		0.437674	0.00181728		-0.018039	0.921953
ENSMUSG00000006386	4:94739289-94874976[+]	Tek	3.49528		0.458817	0.0462138		0.204608	0.305598		-0.254209	0.212813
ENSMUSG00000104525	1:194993258-194996195[+]	Gm37334	4.34099		0.460561	0.0383577		0.0151661	0.954938		-0.445395	0.0191827
ENSMUSG00000068270	X:6399854-6637448[+]	Shroom4	3.06412		0.461648	0.0376071		0.120165	0.542139		-0.341483	0.063814
ENSMUSG00000039218	17:23790662-23824741[+]	Srrm2	8.61992		0.465661	0.0157843		0.463881	0.00103568		-0.00177995	0.99256
ENSMUSG00000027254	2:121289600-121310832[+]	Map1a	9.56377		0.467049	0.0243076		0.287524	0.0406604		-0.179526	0.241177
ENSMUSG00000025658	X:157821436-158043294[-]	Cnksr2	8.29301		0.467713	0.0336995		0.295474	0.076641		-0.172239	0.358582
ENSMUSG00000003378	7:25009849-25072346[-]	Grik5	6.46261		0.470225	0.0252696		0.2857	0.0637937		-0.184525	0.272499
ENSMUSG00000114501	13:60622967-60629395[+]	AC154176.2	3.80921		0.474709	0.041819		0.0811722	0.731683		-0.393537	0.0509332
ENSMUSG00000034818	10:81459227-81482709[-]	Celf5	6.01659		0.475738	0.0243076		0.236878	0.0914524		-0.23886	0.105679
ENSMUSG00000024112	17:25374285-25433783[-]	Cacna1h	6.40688		0.477979	0.0426056		0.414027	0.0358518		-0.0639519	0.809963
ENSMUSG00000004891	3:87971078-87980451[+]	Nes	3.6307		0.480519	0.0309609		0.63529	0.000519451		0.154771	0.362599
ENSMUSG00000041444	9:32116136-32268446[+]	Arhgap32	8.74865		0.483664	0.024495		0.336979	0.0314148		-0.146685	0.407259
ENSMUSG00000030237	6:141805440-141856199[-]	Slco1a4	5.5529		0.489536	0.0440383		0.265329	0.196833		-0.224207	0.310856
ENSMUSG00000030256	6:145858243-145865558[-]	Bhlhe41	5.4485		0.490191	0.024495		0.334482	0.0312126		-0.155708	0.35275
ENSMUSG00000039741	11:120232947-120292296[+]	Bahcc1	3.93505		0.492329	0.0492011		0.360891	0.0879542		-0.131438	0.591885
ENSMUSG00000053877	7:127511983-127561219[+]	Srcap	5.67944		0.493269	0.0246175		0.356491	0.0270332		-0.136778	0.446982
ENSMUSG00000038146	17:32120820-32166880[-]	Notch3	3.47852		0.495641	0.0383577		0.746636	0.000398146		0.250995	0.172984
ENSMUSG00000032232	9:71626509-71771602[-]	Cgnl1	4.19963		0.500072	0.0253932		0.321367	0.0511116		-0.178705	0.302674
ENSMUSG00000022565	15:76170974-76232574[-]	Plec	7.79706		0.501113	0.0448346		0.652607	0.00388334		0.151495	0.550615
ENSMUSG00000039262	2:32151082-32234537[+]	Prrc2b	8.29485		0.502718	0.0354279		0.536119	0.00643509		0.0334006	0.900382
ENSMUSG00000041164	11:6389074-6406158[+]	Zmiz2	5.19199		0.503339	0.0237827		0.593942	0.00039349		0.0906035	0.592765
ENSMUSG00000022197	15:12359711-12739924[-]	Pdzd2	7.35283		0.506396	0.0371362		0.324614	0.0900911		-0.181782	0.403861
ENSMUSG00000040712	11:70669463-70688105[-]	Camta2	5.32691		0.509538	0.00984718		0.489328	0.000539306		-0.02021	0.90581
ENSMUSG00000026678	1:169655501-169695813[+]	Rgs5	6.11861		0.510398	0.0408935		0.46311	0.0251315		-0.0472879	0.865429
ENSMUSG00000056492	17:43360451-43459557[+]	Adgrf5	4.88096		0.512105	0.030603		0.406117	0.0227811		-0.105988	0.608788
ENSMUSG00000020893	11:69095217-69109960[+]	Per1	5.38067		0.51266	0.0309609		0.0751809	0.727722		-0.437479	0.0209137
ENSMUSG00000109625	8:16912706-16916182[-]	3110080E11Rik	4.48941		0.517333	0.0253932		0.12807	0.490068		-0.389263	0.0287638
ENSMUSG00000039477	5:142724661-142817662[-]	Tnrc18	5.64003		0.523235	0.0410163		0.423578	0.0441806		-0.0996564	0.707378
ENSMUSG00000106404	5:48802728-48804011[-]	Gm42919	2.25379		0.528418	0.0487908		0.0802706	0.787241		-0.448147	0.0613539
ENSMUSG00000022623	15:89499623-89560261[+]	Shank3	6.85369		0.528519	0.0302343		0.504002	0.00752185		-0.0245166	0.924812
ENSMUSG00000068740	3:108390851-108415552[-]	Celsr2	6.74563		0.53623	0.0354279		0.532628	0.00909855		-0.0036025	0.990515
ENSMUSG00000105804	3:127829555-127832971[-]	Gm43654	1.70599		0.539712	0.0483221		0.154524	0.555499		-0.385188	0.109906
ENSMUSG00000105947	5:102983842-102986313[-]	Gm43789	2.53006		0.54365	0.0311326		0.104254	0.637482		-0.439396	0.0262875
ENSMUSG00000020154	10:116275523-116389535[+]	Ptprb	5.38914		0.545181	0.0484646		0.419354	0.0732324		-0.125827	0.661987
ENSMUSG00000027524	2:174760619-174784042[+]	Edn3	1.48451		0.553322	0.0490704		0.227992	0.366251		-0.32533	0.188505
ENSMUSG00000001930	6:125546774-125686679[+]	Vwf	3.61434		0.555807	0.0454999		0.774276	0.00161776		0.218469	0.352018
ENSMUSG00000005442	7:25267704-25294159[+]	Cic	6.03589		0.561575	0.024495		0.516832	0.00491701		-0.0447421	0.849184
ENSMUSG00000064043	17:47140875-47361958[+]	Trerf1	4.85984		0.562089	0.0311326		0.305109	0.120775		-0.25698	0.21002
ENSMUSG00000034472	8:75213944-75224113[+]	Rasd2	8.0587		0.564833	0.0340399		0.447473	0.0299343		-0.117359	0.645185
ENSMUSG00000024393	17:35149076-35164897[-]	Prrc2a	6.56312		0.584136	0.0362494		0.583149	0.0097709		-0.000987009	0.997061
ENSMUSG00000071847	18:62922327-62953195[+]	Apcdd1	2.9963		0.588484	0.043608		0.496475	0.0406604		-0.0920087	0.759626
ENSMUSG00000107148	5:69311707-69316067[-]	Gm42888	3.66752		0.596607	0.0352605		0.224374	0.324301		-0.372232	0.0952685
ENSMUSG00000032589	9:108096022-108190384[-]	Bsn	7.03109		0.596753	0.0417254		0.385898	0.10924		-0.210856	0.448054
ENSMUSG00000039167	3:151437887-151545086[+]	Adgrl4	3.97226		0.600361	0.0157223		0.520858	0.00244911		-0.0795034	0.674799
ENSMUSG00000026193	1:71585520-71653200[-]	Fn1	4.26117		0.607098	0.0480348		0.616323	0.0181963		0.00922532	0.980745
ENSMUSG00000049577	8:122282141-122337251[+]	Zfpm1	3.29842		0.608717	0.0401027		0.577817	0.0159974		-0.0309003	0.921574
ENSMUSG00000040584	5:8660077-8748575[+]	Abcb1a	4.77428		0.616635	0.024495		0.388996	0.0407668		-0.227639	0.249002
ENSMUSG00000028957	4:151003652-151044665[-]	Per3	6.12725		0.616781	0.00393576		0.268534	0.0511869		-0.348247	0.0168117
ENSMUSG00000046574	7:45027563-45052881[-]	Prr12	3.31397		0.62646	0.0246175		0.51651	0.0122829		-0.10995	0.63428
ENSMUSG00000102844	3:52282241-52284309[+]	Gm38034	2.87741		0.636068	0.0383577		0.0647366	0.850472		-0.571331	0.0273588
ENSMUSG00000003949	11:90336536-90390895[-]	Hlf	6.33134		0.650392	0.00246369		0.29063	0.0265645		-0.359761	0.00955629
ENSMUSG00000023959	17:44188572-44280168[+]	Clic5	2.73103		0.659637	0.024839		0.330485	0.128584		-0.329152	0.128005
ENSMUSG00000020889	11:98767932-98775333[-]	Nr1d1	3.99359		0.711947	0.00881991		0.146999	0.432776		-0.564948	0.00251368
ENSMUSG00000050295	13:31806633-31812476[+]	Foxc1	1.43709		0.73659	0.0409437		0.417388	0.162694		-0.319202	0.291544
ENSMUSG00000029086	5:43993620-44102032[-]	Prom1	3.8301		0.739681	0.0157223		0.528309	0.00909855		-0.211371	0.285065
ENSMUSG00000024066	17:73883908-73950182[-]	Xdh	2.47018		0.760286	0.0429155		0.619516	0.0477896		-0.14077	0.698501
ENSMUSG00000063382	9:44482825-44511896[+]	Bcl9l	3.61243		0.761522	0.024495		0.602422	0.0139893		-0.159101	0.538299
ENSMUSG00000107967	6:6854222-6856251[-]	Gm44094	0.860136		0.799105	0.0487868		-0.0602506	0.91034		-0.859355	0.020846
ENSMUSG00000029648	5:147561604-147726011[-]	Flt1	5.31584		0.827645	0.0243076		0.734495	0.00450641		-0.0931496	0.760945
ENSMUSG00000026814	2:32646595-32682669[+]	Eng	2.89952		0.866137	0.024495		0.687831	0.0147662		-0.178306	0.542207
ENSMUSG00000055866	1:91415982-91459324[-]	Per2	5.46615		0.867256	0.00339188		0.606957	0.00218297		-0.260299	0.15691
ENSMUSG00000085782	6:83166152-83172755[-]	Gm15624	0.634364		0.898151	0.0465332		0.476695	0.231547		-0.421457	0.27953
ENSMUSG00000040732	16:95359169-95586593[-]	Erg	1.33747		0.901534	0.0373599		0.596722	0.0829872		-0.304812	0.378691
ENSMUSG00000059824	7:45705088-45710203[+]	Dbp	6.27812		0.921226	0.00393576		0.609932	0.00466151		-0.311294	0.139031
ENSMUSG00000061353	6:117168535-117181367[+]	Cxcl12	4.54325		0.939577	0.0231269		0.751809	0.00805823		-0.187768	0.521159
ENSMUSG00000106729	5:131041336-131042970[-]	Gm43165	-0.0129295		0.947202	0.043608		-0.0170505	0.979099		-0.964253	0.0230638
ENSMUSG00000082776	X:94772619-94774034[-]	Gm7061	0.0698775		0.969647	0.0498565		0.531771	0.226496		-0.437876	0.308511
ENSMUSG00000078747	4:41941572-41943124[+]	Gm20878	0.427578		0.996194	0.0354279		0.501818	0.190779		-0.494375	0.173074
ENSMUSG00000108630	7:78211610-78212699[-]	Gm44607	0.220335		1.01918	0.0489246		0.236867	0.663207		-0.782316	0.0832104
ENSMUSG00000038550	3:95878503-95882251[-]	Ciart	3.20728		1.11446	0.024495		0.315043	0.413198		-0.79942	0.0202259
ENSMUSG00000040170	1:162874317-162898726[-]	Fmo2	1.1423		1.42961	0.0401027		0.869765	0.134436		-0.559842	0.291991
ENSMUSG00000051219	4:124609931-124610803[-]	3100002H09Rik	-0.78757		1.60999	0.0376071		0.630796	0.354961		-0.979196	0.0998324
ENSMUSG00000024164	17:57203970-57228136[-]	C3	2.50744		2.08147	0.00246369		0.891831	0.0458224		-1.18964	0.00176931
