# Supplementary material for: Short antisense oligonucleotides alleviate the pleiotropic toxicity of RNA harboring expanded CGG repeats
Source: Nat Commun. 2021 Feb 24;12:1265. doi: 10.1038/s41467-021-21021-w (PMC7904788; doi:10.1038/s41467-021-21021-w)
Supplement: Supplementary file 4 — Supplementary Data 3 [file 41467_2021_21021_MOESM4_ESM.xlsx]

## Sheet: Legend
Supplementary Data S3 (related to Fig. 5). The datasheet contains the results of differential gene expression analysis of RNA-seq data from cortical tissue of P90CGG mice treated with saline or ASO-CCG and of control mice. Analysis was performed with the use of voom+limma pipeline as described in Material and Methods section. p-value was generated using moderated t-statistic and adjusted for mult…
GeneID, gene identification number from Ensembl database; AveExpr, average expression across all samples, in log2 CPM; logFC, log2 fold change; adj.P.Val, Benjamini-Hochberg false discovery rate adjusted p-value

## Sheet: Data
GeneID	Locus	Symbol	AveExpr	saline vs control	logFC	adj.P.Val	ASO-CCG vs control	logFC	adj.P.Val	ASO-CCG vs saline	logFC	adj.P.Val		Number of CGG repeats in mRNA	Localization of exon	Localization of repeat in exon
ENSMUSG00000026361	1:143598800-143702893[-]	Cdc73	5.91235		-0.224715	0.322525		0.16627	0.438346		0.390985	0.0662098		7	1:143702494-143702893	144-165
ENSMUSG00000013973	1:171329145-171342331[+]	Dedd	4.29655		-0.0355151	0.853027		0.145414	0.296555		0.180929	0.230056		7	1:171329145-171329526	261-282
ENSMUSG00000045515	1:42695768-42703176[+]	Pou3f3	6.23766		-0.00418426	0.987597		0.057929	0.772675		0.0621133	0.719374		7	1:42695768-42703176	1482-1503
ENSMUSG00000025993	1:45908068-45926523[-]	Slc40a1	3.14037		-0.100492	0.675857		0.423943	0.0166497		0.524435	0.00439196		6	1:45925221-45925582	2-20
ENSMUSG00000042807	1:53806876-54195168[-]	Hecw2	6.88468		-0.0793715	0.494374		0.00568006	0.973853		0.0850516	0.428371		6	1:54194976-54195034	30-48
ENSMUSG00000067336	1:59763400-59879014[+]	Bmpr2	7.94277		-0.119255	0.547967		0.067954	0.758934		0.187209	0.302884		6	1:59763400-59764728	342-360
ENSMUSG00000025409	10:127281956-127289018[-]	Mbd6	2.78157		0.317852	0.415952		0.402898	0.25763		0.0850463	0.832858		7	10:127288709-127289018	16-37
ENSMUSG00000019802	10:42761496-42832514[+]	Sec63	6.16348		-0.106096	0.326804		0.298761	0.00186551		0.404856	0.000137838		9	10:42761496-42761888	128-155
ENSMUSG00000020190	10:80665327-80678112[-]	Mknk2	5.06214		0.0835975	0.685508		0.0360244	0.889065		-0.0475731	0.80787		7	10:80676081-80676293	80-101
ENSMUSG00000020029	10:95547007-95564146[-]	Nudt4	7.01032		-0.152511	0.267173		-0.0313889	0.861132		0.121122	0.349071		7	10:95563662-95564146	81-102
ENSMUSG00000039989	11:119077573-119086221[-]	Cbx4	4.97526		0.0819303	0.649331		0.216425	0.127969		0.134494	0.377744		6	11:119085949-119086221	41-59
ENSMUSG00000018846	11:35769484-35791285[+]	Pank3	6.49283		-0.0969238	0.672088		0.10142	0.639964		0.198344	0.304731		7	11:35769484-35769947	124-145
ENSMUSG00000018849	11:35838400-35980527[-]	Wwc1	5.44326		0.0171829	0.93747		0.169162	0.205056		0.151979	0.292501		7	11:35979971-35980527	91-112
ENSMUSG00000034354	11:4480868-4594863[-]	Mtmr3	7.08098		0.0361622	0.739123		0.0675312	0.442496		0.0313691	0.736142		6	11:4594603-4594815	75-93
ENSMUSG00000078154	11:48825346-48826655[-]	Gm12184	1.66879		-0.742054	0.0891562		-0.462112	0.232075		0.279942	0.530729		10	11:48825346-48826655	88-118
ENSMUSG00000020366	11:49846751-49886421[+]	Mapk9	7.79735		0.00426091	0.978274		0.124824	0.153608		0.120563	0.2277		6	11:49846751-49846975	10-28
ENSMUSG00000020376	11:50025346-50104758[+]	Rnf130	5.31474		0.0723503	0.520326		0.219666	0.020613		0.147316	0.170797		6	11:50025346-50025647	26-44
ENSMUSG00000094483	11:6467599-6475917[-]	Purb	9.25385		-0.106744	0.536411		0.135399	0.380638		0.242143	0.14165		6	11:6467599-6475917	69-87
ENSMUSG00000053930	11:66211725-66525964[-]	Shisa6	2.90397		-0.0188025	0.969912		-0.0661086	0.887038		-0.047306	0.902883		6	11:66525309-66525964	253-271
ENSMUSG00000018765	11:69632990-69653297[+]	Fxr2	6.64543		0.0448406	0.747985		-0.0735917	0.537775		-0.118432	0.297475		6	11:69632990-69633398	71-89
ENSMUSG00000018750	11:69765912-69784023[+]	Zbtb4	7.33137		-0.0175144	0.908802		-0.0176692	0.909143		-0.000154771	0.999253		6	11:69765912-69766085	11-29
ENSMUSG00000078812	11:69916714-69921958[-]	Eif5a	7.14839		-0.0285654	0.831916		0.282744	0.00276628		0.311309	0.00124296		6	11:69921163-69921386	129-147
ENSMUSG00000014349	11:96047432-96065388[-]	Ube2z	6.12079		0.164363	0.163708		0.252515	0.0113825		0.0881522	0.418918		6	11:96064952-96065388	259-277
ENSMUSG00000038437	11:97663414-97685463[+]	Mllt6	7.42547		0.195001	0.043278		0.117316	0.153608		-0.0776853	0.379832		6	11:97663414-97663680	33-51
ENSMUSG00000041716	12:102741732-102758672[-]	Gm20604	4.17469		-0.0315491	0.913428		0.0875083	0.724155		0.119057	0.55481		6	12:102741732-102743394	50-68
ENSMUSG00000096458	12:102742230-102743661[-]	Moap1	3.8881		0.0695709	0.760641		-0.0107151	0.972606		-0.080286	0.684193		6	12:102742230-102743394	50-68
ENSMUSG00000040867	12:109032187-109068217[-]	Begain	5.61437		0.0656015	0.505941		-0.0627505	0.519589		-0.128352	0.180526		6	12:109032187-109034351	914-932
ENSMUSG00000021277	12:111166370-111267153[+]	Traf3	5.73182		-0.0172493	0.92256		-0.0753173	0.566992		-0.058068	0.643615		6	12:111166370-111166602	101-119
ENSMUSG00000002799	12:112907819-112929776[-]	Jag2	4.99914		0.188423	0.34513		0.137694	0.497299		-0.0507297	0.811955		6	12:112929419-112929776	249-267
ENSMUSG00000021144	12:113098278-113137206[+]	Mta1	4.38694		0.173374	0.407002		0.24335	0.195157		0.0699762	0.739173		6	12:113098278-113098445	1-19
ENSMUSG00000020647	12:4247362-4477182[-]	Ncoa1	7.48298		0.0655449	0.529505		0.464171	3.11874e-05		0.398626	7.82233e-05		7	12:4476772-4477182	2-23
ENSMUSG00000021140	12:81860023-82000924[+]	Pcnx	7.46199		-0.0270097	0.84613		0.0149551	0.92166		0.0419648	0.702889		6	12:81860023-81860524	316-334
ENSMUSG00000032846	13:107724617-107890064[-]	Zswim6	4.85003		-0.287705	0.109669		0.108077	0.547044		0.395782	0.0136706		8	13:107889579-107890064	71-95
ENSMUSG00000025451	13:119428601-119458218[+]	Paip1	5.69901		-0.0208625	0.910839		0.0928985	0.49112		0.113761	0.377072		9	13:119428922-119429160	162-189
ENSMUSG00000021495	13:55539316-55571120[-]	Fam193b	5.93096		0.0960027	0.663328		0.0491395	0.847318		-0.0468632	0.826943		14	13:55569705-55571120	45-87
ENSMUSG00000021476	13:64161824-64186537[+]	Habp4	7.26393		0.0976973	0.269446		0.456868	1.39463e-05		0.359171	5.57044e-05		8	13:64161869-64162334	5-29
ENSMUSG00000069171	13:78188973-78199757[-]	Nr2f1	5.55569		0.0773157	0.497462		0.0252518	0.864346		-0.052064	0.628859		7	13:78198120-78199757	983-1004
ENSMUSG00000041685	13:98723403-98815449[-]	Fcho2	5.25921		-0.173472	0.482116		0.689335	0.00119594		0.862807	0.000175192		9	13:98815076-98815449	310-337
ENSMUSG00000033004	14:103113411-103346814[-]	Mycbp2	9.46086		-0.00587201	0.964344		0.0478533	0.600706		0.0537253	0.520608		6	14:103346216-103346800	257-275
ENSMUSG00000051615	14:120478444-120507194[+]	Rap2a	6.7669		-0.0110373	0.933811		0.100088	0.22175		0.111126	0.2277		6	14:120478444-120479040	252-270
ENSMUSG00000039081	14:21983959-21989601[-]	Zfp503	0.910269		0.167871	0.766019		0.303508	0.531204		0.135638	0.779655		11	14:21987204-21988284	798-831
ENSMUSG00000063142	14:23289431-24014491[-]	Kcnma1	8.79137		-0.0926257	0.402501		0.0203871	0.892726		0.113013	0.287372		8	14:24003748-24004859	769-793
ENSMUSG00000014496	14:31698768-31830651[-]	Ankrd28	6.37374		-0.0110115	0.956772		0.246128	0.0366155		0.257139	0.0416747		6	14:31830327-31830651	180-198
ENSMUSG00000041014	14:38368952-39473088[-]	Nrg3	5.78751		-0.0102374	0.965779		0.0404804	0.842132		0.0507178	0.757345		6	14:39471972-39473088	373-391
ENSMUSG00000021852	14:49298519-49526046[-]	Slc35f4	4.05936		0.00936679	0.974492		0.0276099	0.91998		0.0182431	0.941317		7	14:49525511-49525865	156-177
ENSMUSG00000022194	14:54892500-54898169[+]	Pabpn1	6.04524		0.218723	0.18951		0.248271	0.0866047		0.0295472	0.875718		6	14:54894148-54894494	12-30
ENSMUSG00000097545	14:64587331-64593961[+]	Mir124a-1hg	6.7725		0.114087	0.534482		0.102597	0.573414		-0.0114896	0.960116		6	14:64590273-64593961	737-755
ENSMUSG00000023026	15:100038664-100219473[+]	Dip2b	7.45675		0.0340898	0.751693		0.140668	0.0734032		0.106578	0.235745		6	15:100038664-100038909	4-22
ENSMUSG00000067594	15:101858732-101869705[-]	Krt77	2.54508		0.389065	0.322525		0.458971	0.199341		0.0699056	0.866936		8	15:101858732-101860103	106-130
ENSMUSG00000022240	15:30172593-31029341[+]	Ctnnd2	7.45686		0.0174772	0.926687		0.0406335	0.796029		0.0231562	0.8802		7	15:30172593-30173163	72-93
ENSMUSG00000024479	15:54571192-54602847[+]	Mal2	7.46388		-0.125788	0.512376		0.0775441	0.717413		0.203333	0.262107		8	15:54571192-54571637	216-240
ENSMUSG00000063358	16:16983382-17047453[+]	Mapk1	9.03116		0.00396119	0.984631		0.179639	0.0945489		0.175677	0.153887		8	16:16983382-16983739	208-232
ENSMUSG00000041720	16:17280351-17406314[-]	Pi4ka	8.72047		-0.0422895	0.673693		-0.0262755	0.802207		0.016014	0.873876		7	16:17405634-17405893	133-154
ENSMUSG00000022855	16:22009484-22049269[+]	Senp2	6.38177		0.0201013	0.887239		0.278874	0.00299441		0.258773	0.00578636		9	16:22009484-22009742	71-98
ENSMUSG00000053774	16:32332252-32393747[+]	Ubxn7	6.66495		-0.0807064	0.672165		0.182527	0.218054		0.263233	0.104387		6	16:32332252-32332360	14-32
ENSMUSG00000022521	16:4081328-4213997[-]	Crebbp	7.15959		-0.0640576	0.650387		-0.037017	0.80699		0.0270406	0.846783		9	16:4213139-4213997	199-226
ENSMUSG00000062078	17:10206471-10319361[-]	Qk	8.35889		-0.158751	0.465484		0.500585	0.00593178		0.659336	0.000735679		7	17:10318732-10319361	68-89
ENSMUSG00000068036	17:13760539-13906150[+]	Afdn	7.19275		-0.0410879	0.694865		0.0530401	0.570149		0.094128	0.288756		6	17:13760541-13760778	59-77
ENSMUSG00000063239	17:27422387-27513341[-]	Grm4	3.9826		-0.0563552	0.812214		0.00430067	0.98876		0.0606559	0.761254		6	17:27512792-27513341	233-251
ENSMUSG00000024219	17:27909340-28062600[+]	Anks1	5.08186		0.055166	0.743881		0.0601139	0.720639		0.00494792	0.979843		6	17:27909340-27909646	217-235
ENSMUSG00000039656	17:34031812-34038393[+]	Rxrb	5.55153		0.0869419	0.510026		0.163513	0.146442		0.0765716	0.530873		6	17:34031812-34032223	322-340
ENSMUSG00000096847	17:45541940-45549677[-]	Tmem151b	7.2164		-0.00264585	0.99		-0.147573	0.206224		-0.144927	0.261676		6	17:45549283-45549677	313-331
ENSMUSG00000069729	17:4994332-5347656[+]	Arid1b	6.52142		0.0167801	0.93432		0.0817757	0.574815		0.0649957	0.638602		7	17:4994939-4996492	908-929
ENSMUSG00000023460	17:66494512-66519717[-]	Rab12	5.73157		0.0946895	0.45707		0.190783	0.0784204		0.096094	0.412026		7	17:66519348-66519670	3-24
ENSMUSG00000024483	18:36559987-36665917[+]	Ankhd1	6.82124		0.0388564	0.691587		0.0967601	0.202131		0.0579037	0.473731		7	18:36560611-36561055	300-321
ENSMUSG00000043424	18:43475418-43477796[-]	Eif3j2	1.26502		0.0951499	0.904457		0.761509	0.116371		0.666359	0.208		8	18:43475418-43477796	54-78
ENSMUSG00000024597	18:57878678-57946821[+]	Slc12a2	6.25486		-0.0622869	0.798719		0.122632	0.536779		0.184919	0.330039		6	18:57878678-57879544	412-430
ENSMUSG00000053477	18:69343356-69689079[+]	Tcf4	8.73822		0.00589799	0.974323		0.0124908	0.943298		0.0065928	0.968303		10	18:69345719-69346365	481-511
ENSMUSG00000025423	18:77065208-77155708[+]	Pias2	6.13273		-0.0344895	0.855222		0.209721	0.101666		0.244211	0.0843275		9	18:77065208-77065419	47-74
ENSMUSG00000024639	19:16132831-16387463[+]	Gnaq	7.26737		-0.101301	0.425048		0.0838887	0.497299		0.185189	0.134043		6	19:16132831-16133461	78-96
ENSMUSG00000013663	19:32757497-32826160[+]	Pten	8.35805		-0.0574028	0.736882		0.138408	0.283503		0.19581	0.165025		6	19:32757497-32758523	567-585
ENSMUSG00000054611	19:4314419-4398285[-]	Kdm2a	6.65676		0.042074	0.746194		0.139129	0.145024		0.0970546	0.34753		7	19:4396311-4397077	82-103
ENSMUSG00000047423	19:5425157-5427313[+]	AI837181	5.15037		0.184568	0.206931		0.366164	0.00453315		0.181597	0.202313		6	19:5425157-5425308	62-80
ENSMUSG00000027298	2:119797733-119818104[+]	Tyro3	7.85719		-0.0261734	0.867385		-0.0224695	0.892726		0.00370391	0.981618		6	2:119799514-119799883	53-71
ENSMUSG00000027236	2:122028546-122056598[+]	Eif3j1	5.53788		-0.117038	0.471675		0.229335	0.0939172		0.346373	0.0147163		6	2:122028546-122028724	131-149
ENSMUSG00000027204	2:125300594-125507993[-]	Fbn1	3.35873		-0.142254	0.683557		-0.228332	0.483179		-0.0860777	0.805746		9	2:125505440-125505789	136-163
ENSMUSG00000027523	2:174284320-174346744[+]	Gnas	9.31563		0.0840041	0.277965		0.0290484	0.745958		-0.0549557	0.44952		7	2:174328108-174330434	1989-2010
ENSMUSG00000039117	2:179912152-179976646[-]	Taf4	3.48791		0.0609601	0.81613		0.229	0.222322		0.16804	0.386256		8	2:179975413-179976646	958-982
ENSMUSG00000038671	2:181357690-181365404[-]	Arfrp1	4.34		0.0607495	0.69387		0.326428	0.00593178		0.265678	0.0278814		9	2:181365219-181365404	136-163
ENSMUSG00000026965	2:25272478-25285915[+]	Anapc2	5.60335		-0.0099069	0.95936		0.307938	0.00702028		0.317845	0.00644968		10	2:25272478-25272677	63-93
ENSMUSG00000009555	2:32705784-32713076[-]	Cdk9	5.69859		0.0582371	0.686509		0.119715	0.304276		0.0614776	0.616773		7	2:32712565-32712784	88-109
ENSMUSG00000068966	2:33406108-33431324[-]	Zbtb34	3.88849		-0.162085	0.476718		0.0937992	0.718249		0.255884	0.249947		6	2:33431231-33431324	31-49
ENSMUSG00000026885	2:35751241-35979913[-]	Ttll11	4.85595		0.0166117	0.933006		0.198971	0.0981114		0.182359	0.177918		6	2:35979172-35979624	52-70
ENSMUSG00000040896	3:105452330-105674002[+]	Kcnd3	6.49831		-0.0490526	0.757894		-0.185388	0.112382		-0.136335	0.294132		6	3:105452330-105452717	158-176
ENSMUSG00000027895	3:107438303-107459552[-]	Kcnc4	5.62189		0.0842955	0.524311		-0.0684547	0.625605		-0.15275	0.237745		7	3:107458201-107459552	922-943
ENSMUSG00000044365	3:134236484-134262161[+]	Cxxc4	5.21853		-0.00867668	0.972099		0.177752	0.22369		0.186429	0.249947		7	3:134239403-134240715	730-751
ENSMUSG00000047213	3:16183212-16217037[+]	Ythdf3	6.30296		-0.105297	0.644297		0.190138	0.30594		0.295435	0.147509		6	3:16183212-16183520	244-262
ENSMUSG00000068917	3:89164795-89176921[+]	Clk2	4.42151		0.13296	0.465484		0.0816273	0.700321		-0.051333	0.787956		6	3:89164795-89165106	25-43
ENSMUSG00000043165	3:92080271-92083142[-]	Lor	-0.2727		0.0834927	0.94805		0.886397	0.234173		0.802904	0.295325		8	3:92080271-92082000	97-121
ENSMUSG00000069114	3:9250602-9285333[+]	Zbtb10	3.59677		-0.159806	0.576493		0.208988	0.416039		0.368793	0.163955		6	3:9250602-9252080	493-511
ENSMUSG00000061887	4:106910701-107049694[+]	Ssbp3	6.10541		0.0210044	0.921313		0.311472	0.0161257		0.290468	0.0344191		6	4:106911470-106911912	343-361
ENSMUSG00000007880	4:133679008-133756769[-]	Arid1a	6.02828		-0.0809833	0.648986		-0.0678456	0.714957		0.0131377	0.949631		7	4:133752469-133753611	356-377
ENSMUSG00000028760	4:137993022-138208508[+]	Eif4g3	7.29126		-0.0130714	0.95994		0.00855451	0.97525		0.0216259	0.920801		6	4:137993982-137994144	39-57
ENSMUSG00000040659	4:141858142-141874920[-]	Efhd2	7.08988		0.00958509	0.960003		-0.103358	0.406398		-0.112943	0.364435		6	4:141874560-141874920	147-165
ENSMUSG00000041544	4:148240264-148287965[-]	Disp3	5.20493		-0.112883	0.460859		0.280481	0.0287889		0.393365	0.0033691		8	4:148287723-148287965	2-26
ENSMUSG00000029064	4:155491361-155559269[+]	Gnb1	8.72107		-0.0129334	0.922211		0.237588	0.0040545		0.250521	0.00311416		7	4:155491361-155491580	56-77
ENSMUSG00000044813	4:45423278-45532470[-]	Shb	1.7027		0.141569	0.698782		0.144916	0.704014		0.0033472	0.993953		6	4:45529562-45530330	411-429
ENSMUSG00000028381	4:59189257-59222833[+]	Ugcg	6.12311		-0.113513	0.465484		0.0205082	0.923878		0.134021	0.357691		11	4:59189257-59189741	29-62
ENSMUSG00000028358	4:62965573-63139708[+]	Zfp618	2.92007		0.0917779	0.864233		0.0372923	0.954593		-0.0544856	0.915419		6	4:62965573-62965706	2-20
ENSMUSG00000039137	4:63414910-63495991[-]	Whrn	3.9999		0.0515347	0.884837		0.094087	0.771679		0.0425522	0.891591		6	4:63494613-63495951	776-794
ENSMUSG00000042744	5:121220219-121368577[+]	Hectd4	8.89667		-0.0176198	0.921984		0.0322371	0.843267		0.0498569	0.697834		8	5:121220219-121220657	61-85
ENSMUSG00000029454	5:121525038-121545905[-]	Mapkapk5	4.32564		-0.0479224	0.757949		0.010301	0.959325		0.0582233	0.659011		10	5:121545165-121545905	212-242
ENSMUSG00000038582	5:122284365-122324281[+]	Pptc7	5.83319		-0.0206102	0.891097		0.0941555	0.364175		0.114766	0.287372		6	5:122284365-122284909	384-402
ENSMUSG00000029394	5:124345417-124363082[-]	Cdk2ap1	5.42464		-0.222885	0.10163		-0.296554	0.0129917		-0.073669	0.580968		8	5:124354317-124354671	88-112
ENSMUSG00000066735	5:129941970-129986692[+]	Vkorc1l1	6.0745		-0.0377637	0.791742		0.29247	0.00419372		0.330234	0.00177566		7	5:129941970-129942365	81-102
ENSMUSG00000051306	5:143710325-143732280[-]	Usp42	4.5679		-0.105733	0.601492		0.0693963	0.757924		0.175129	0.335935		7	5:143732163-143732280	62-83
ENSMUSG00000034021	5:150673739-150810690[+]	Pds5b	7.03625		-0.135624	0.288256		0.185501	0.0866047		0.321125	0.00457896		7	5:150673739-150673953	132-153
ENSMUSG00000104913	5:22724578-22726168[-]	Gm6560	2.31123		-0.131771	0.824643		0.114547	0.854009		0.246318	0.583975		6	5:22745585-22746887	667-685
ENSMUSG00000023353	5:24452177-24502047[+]	Agap3	6.65494		0.0356707	0.825115		-0.0824941	0.517732		-0.118165	0.332761		7	5:24452177-24452534	95-116
ENSMUSG00000029202	5:65605721-65698273[-]	Pds5a	6.64827		-0.0752116	0.513335		0.133564	0.170458		0.208775	0.0421088		7	5:65697750-65698168	290-311
ENSMUSG00000040570	5:8490334-8622952[-]	Rundc3b	5.50068		-0.0324233	0.851171		0.0972032	0.465163		0.129626	0.32028		8	5:8622488-8622952	378-402
ENSMUSG00000055204	5:90227166-90366577[-]	Ankrd17	7.8663		-0.112685	0.302246		0.0417076	0.74303		0.154393	0.152602		6	5:90365667-90366577	373-391
ENSMUSG00000072872	6:100228565-100287485[-]	Rybp	5.69259		-0.0296809	0.896568		0.229381	0.112382		0.259062	0.106269		6	6:100287246-100287485	55-73
ENSMUSG00000020440	6:28423560-28426602[+]	Arf5	6.00691		0.0896514	0.504889		-0.0061436	0.976098		-0.095795	0.442348		6	6:28423560-28423755	12-30
ENSMUSG00000058440	6:30047988-30153458[+]	Nrf1	4.38173		-0.0701212	0.650125		-0.0845609	0.56468		-0.0144397	0.934293		6	6:30047988-30048113	2-20
ENSMUSG00000061436	6:38694390-38876165[-]	Hipk2	5.37866		-0.0893047	0.682447		0.0781572	0.727462		0.167462	0.360955		7	6:38875799-38876165	136-157
ENSMUSG00000052763	6:47920476-47932639[+]	Zfp212	3.84233		0.0871661	0.66445		0.812567	2.98416e-05		0.725401	4.26651e-05		8	6:47920476-47920749	141-165
ENSMUSG00000029754	6:6863334-6868568[+]	Dlx6	0.8453		0.125258	0.787786		0.104412	0.834072		-0.020846	0.968896		6	6:6863334-6863827	290-308
ENSMUSG00000030008	6:85446810-85451970[-]	Pradc1	2.79927		0.286106	0.196414		0.766271	0.000284476		0.480165	0.00701923		7	6:85451113-85451283	69-90
ENSMUSG00000030067	6:98925338-99522721[-]	Foxp1	6.55228		-0.000709621	0.996633		0.214925	0.0667562		0.215635	0.0993557		8	6:99520601-99520997	330-354
ENSMUSG00000052707	7:123123885-123195296[+]	Tnrc6a	6.58004		0.00812651	0.972099		0.0989287	0.517344		0.0908022	0.53531		6	7:123124181-123124332	5-23
ENSMUSG00000078591	7:123982869-124398989[+]	Hs3st4	5.52966		0.0568389	0.627128		0.0314737	0.810108		-0.0253652	0.830209		7	7:123982869-123983893	225-246
ENSMUSG00000030956	7:132712082-132813886[-]	Fam53b	5.5278		-0.168418	0.162092		-0.0210542	0.898373		0.147364	0.211058		6	7:132813066-132813528	13-31
ENSMUSG00000037887	7:142079490-142095843[-]	Dusp8	6.54884		-0.0026161	0.990775		0.00379809	0.986434		0.00641419	0.973865		10	7:142079490-142083030	876-906
ENSMUSG00000048920	7:16809246-16816732[-]	Fkrp	5.27553		0.0590082	0.584512		0.0476239	0.682718		-0.0113843	0.92818		6	7:16816700-16816732	15-33
ENSMUSG00000021217	7:36698118-36773553[+]	Tshz3	5.19212		-0.0233837	0.901525		-0.00284668	0.989864		0.020537	0.900286		8	7:36698118-36698289	86-110
ENSMUSG00000030421	7:37959992-38023551[-]	Uri1	5.15856		-0.0500096	0.81896		0.0498827	0.81279		0.0998923	0.548019		8	7:38019110-38019542	94-118
ENSMUSG00000025790	7:74275419-74554780[-]	Slco3a1	4.77909		-0.00060089	0.997453		0.202885	0.0824227		0.203486	0.116117		7	7:74554411-74554633	15-36
ENSMUSG00000035623	7:97579889-97692778[+]	Rsf1	6.72155		-0.0422981	0.745667		0.079903	0.45144		0.122201	0.255748		9	7:97579897-97580105	11-38
ENSMUSG00000014786	8:105348843-105369881[+]	Slc9a5	4.19794		-0.103275	0.680316		0.039016	0.901226		0.142291	0.504291		6	8:105348843-105349572	470-488
ENSMUSG00000031749	8:110919922-110972480[+]	St3gal2	5.96977		-0.0239154	0.859448		0.0966766	0.315951		0.120592	0.249947		8	8:110919922-110920105	78-102
ENSMUSG00000061410	8:121598703-121652901[-]	Zcchc14	6.21994		0.000491073	0.998357		-0.000650418	0.996993		-0.00114149	0.995508		9	8:121651725-121652901	543-570
ENSMUSG00000040010	8:121881150-121907694[-]	Slc7a5	4.59188		0.271273	0.179105		0.226425	0.21301		-0.044848	0.836027		6	8:121907066-121907694	128-146
ENSMUSG00000031529	8:34826460-34965690[-]	Tnks	7.24376		-0.037318	0.745665		0.0297856	0.793834		0.0671036	0.462991		7	8:34965014-34965690	357-378
ENSMUSG00000063049	8:47667178-47675556[-]	Ing2	4.66598		-0.0834126	0.675803		0.143506	0.389422		0.226919	0.194643		6	8:47674506-47675158	407-425
ENSMUSG00000058301	8:70331525-70353278[-]	Upf1	5.54915		0.135334	0.407002		0.34268	0.0142412		0.207346	0.190532		14	8:70352778-70353211	4-46
ENSMUSG00000074247	8:71469199-71476098[+]	Dda1	5.16423		0.128184	0.316549		-0.0163269	0.930798		-0.14451	0.256187		8	8:71469199-71469325	76-100
ENSMUSG00000001911	8:84699876-84800344[-]	Nfix	6.21708		0.0334778	0.866689		0.217063	0.100251		0.183585	0.227514		8	8:84799998-84800344	0-24
ENSMUSG00000066415	9:101074101-101104800[+]	Msl2	5.41824		-0.011867	0.958549		0.17787	0.191542		0.189737	0.213388		9	9:101074101-101075420	237-264
ENSMUSG00000053716	9:106368632-106375724[+]	Dusp7	5.88984		0.0155635	0.908776		0.06009	0.553104		0.0445265	0.646615		6	9:106368632-106369323	221-239
ENSMUSG00000040875	9:114978569-115232225[+]	Osbpl10	4.85667		0.140757	0.261895		0.199671	0.0697959		0.058914	0.624103		8	9:114978569-114978964	16-40
ENSMUSG00000032185	9:21546894-21592623[+]	Carm1	5.10286		0.150254	0.398481		0.431807	0.00477252		0.281553	0.0843275		8	9:21546894-21547230	26-50
ENSMUSG00000078307	9:52673042-52679780[-]	AI593442	7.14586		-0.187843	0.422647		0.249512	0.215123		0.437354	0.0371419		8	9:52679583-52679780	55-79
ENSMUSG00000000881	X:100767722-100818410[+]	Dlg3	7.47955		0.051393	0.680316		0.0374258	0.772675		-0.0139672	0.915632		6	X:100767722-100768428	283-301
ENSMUSG00000051323	X:133582860-133688987[-]	Pcdh19	6.02083		-0.185913	0.298104		-0.365568	0.0197364		-0.179656	0.306776		8	X:133685118-133688987	520-544
ENSMUSG00000042225	X:142851146-142966728[-]	Ammecr1	2.00458		-0.139304	0.688636		0.031379	0.945674		0.170683	0.56308		11	X:142966208-142966728	251-284
ENSMUSG00000041020	X:159414572-159498757[+]	Map7d2	6.82798		0.0534479	0.613597		0.13138	0.124035		0.0779317	0.399982		7	X:159414572-159414892	163-184
ENSMUSG00000036959	X:48341358-48408049[+]	Bcorl1	3.9778		-0.0385424	0.908776		-0.0840768	0.782432		-0.0455344	0.875487		7	X:48453872-48454169	207-228
ENSMUSG00000073295	X:6047453-6055110[+]	Nudt11	4.38888		0.0681204	0.748508		0.159005	0.346703		0.0908848	0.596594		8	X:6047453-6048404	2-26
ENSMUSG00000000838	X:68678541-68717963[+]	Fmr1	5.70703		-0.142308	0.597922		0.252771	0.259948		0.395079	0.104021		6	X:68678541-68678867	183-201
ENSMUSG00000035847	X:70343069-70365084[-]	Ids	8.2902		-0.12894	0.458102		-0.0208711	0.930476		0.108069	0.499733		9	X:70364795-70365084	87-114
ENSMUSG00000052364	X:8892382-8894964[+]	B630019K06Rik	4.1775		0.00126682	0.995138		-0.0436992	0.809918		-0.044966	0.7734		9	X:8892382-8894964	1032-1059
ENSMUSG00000073062	X:94724569-94730187[+]	Zxdb	5.04576		-0.22374	0.163708		-0.0937473	0.562803		0.129993	0.392015		13	X:94724569-94730187	420-459
