# Supplementary material for: Short antisense oligonucleotides alleviate the pleiotropic toxicity of RNA harboring expanded CGG repeats
Source: Nat Commun. 2021 Feb 24;12:1265. doi: 10.1038/s41467-021-21021-w (PMC7904788; doi:10.1038/s41467-021-21021-w)
Supplement: Supplementary file 5 — Supplementary Data 2 [file 41467_2021_21021_MOESM5_ESM.xlsx]

## Sheet: Legend
Supplementary Data S2 (related to Fig. 5). The datasheet contains the results of gene ontology (GO) analysis of genes significantly upregulated and downregulated (AveExpr >1; adj.P.Val <0.05) in the saline vs control and the ASO-CCG vs control groups. Test type was Fisher’s Exact with the use of Bonferroni correction for multiple testing. Analyzes based on data of differential gene expression fro…
AveExpr, average expression across all samples, in log2 CPM; adj.P.Val, Benjamini-Hochberg false discovery rate adjusted p-value

## Sheet: Data
DOWNREGULATED
GO biological process complete	reference count	saline vs control	count	expected	over/under	fold Enrichment	p-value	ASO-CCG vs control	count	expected	over/under	fold Enrichment	p-value
peptide metabolic process (GO:0006518)	393		26	4.44	+	5.86	5.77E-09		36	13.76	+	2.62	5.70E-03
cellular amide metabolic process (GO:0043603)	545		28	6.16	+	4.55	2.15E-07		43	19.08	+	2.25	1.31E-02
translation (GO:0006412)	292		21	3.30	+	6.37	2.72E-07		28	10.22	+	2.74	3.05E-02
peptide biosynthetic process (GO:0043043)	304		21	3.43	+	6.12	5.51E-07		30	10.64	+	2.82	8.00E-03
amide biosynthetic process (GO:0043604)	374		22	4.22	+	5.21	3.40E-06		35	13.09	+	2.67	3.18E-03
cytoplasmic translation (GO:0002181)	51		10	.58	+	17.36	8.96E-06		9	1.79	+	5.04	1.00E00
oxidation-reduction process (GO:0055114)	625		25	7.06	+	3.54	3.66E-04		31	21.88	+	1.42	1.00E00
organonitrogen compound biosynthetic process (GO:1901566)	893		30	10.09	+	2.97	6.02E-04		61	31.26	+	1.95	1.06E-02
ribosomal small subunit assembly (GO:0000028)	18		6	.20	+	29.51	1.47E-03		3	.63	+	4.76	1.00E00
mitochondrial respiratory chain complex assembly (GO:0033108)	73		9	.82	+	10.92	2.26E-03		3	2.56	+	1.17	1.00E00
ribosome assembly (GO:0042255)	59		8	.67	+	12.01	5.47E-03		7	2.07	+	3.39	1.00E00
cellular nitrogen compound biosynthetic process (GO:0044271)	939		29	10.61	+	2.73	5.71E-03		48	32.87	+	1.46	1.00E00
energy derivation by oxidation of organic compounds (GO:0015980)	170		12	1.92	+	6.25	6.53E-03		5	5.95	-	.84	1.00E00
NADH dehydrogenase complex assembly (GO:0010257)	42		7	.47	+	14.76	7.99E-03		3	1.47	+	2.04	1.00E00
mitochondrial respiratory chain complex I assembly (GO:0032981)	42		7	.47	+	14.76	7.99E-03		3	1.47	+	2.04	1.00E00
GO molecular function complete	reference count	saline vs control	count	expected	over/under	fold Enrichment	p-value	ASO-CCG vs control	count	expected	over/under	fold Enrichment	p-value
structural constituent of ribosome (GO:0003735)	147		23	1.66	+	13.85	1.89E-15		22	5.15	+	4.28	1.31E-04
structural molecule activity (GO:0005198)	474		27	5.35	+	5.04	1.68E-08		44	16.59	+	2.65	3.68E-05
Reactome pathways	reference count	saline vs control	count	expected	over/under	fold Enrichment	p-value	ASO-CCG vs control	count	expected	over/under	fold Enrichment	p-value
Nonsense Mediated Decay (NMD) enhanced by the Exon Junction Complex (EJC) (R-MMU-975957)	80		17	.90	+	18.81	6.46E-13		14	2.80	+	5.00	4.56E-03
Nonsense-Mediated Decay (NMD) (R-MMU-927802)	80		17	.90	+	18.81	6.46E-13		14	2.80	+	5.00	4.56E-03
The citric acid (TCA) cycle and respiratory electron transport (R-MMU-1428517)	126		12	1.42	+	8.43	6.42E-05		7	4.41	+	1.59	1.00E00
Respiratory electron transport, ATP synthesis by chemiosmotic coupling, and heat production by uncoupling proteins. (R-MMU-163200)	80		10	.90	+	11.07	8.73E-05		6	2.80	+	2.14	1.00E00
Formation of the ternary complex, and subsequently, the 43S complex (R-MMU-72695)	43		8	.49	+	16.47	1.26E-04		7	1.51	+	4.65	1.00E00
Ribosomal scanning and start codon recognition (R-MMU-72702)	48		8	.54	+	14.76	2.67E-04		8	1.68	+	4.76	8.18E-01
Cap-dependent Translation Initiation (R-MMU-72737)	53		8	.60	+	13.36	5.29E-04		8	1.86	+	4.31	1.00E00
Eukaryotic Translation Initiation (R-MMU-72613)	53		8	.60	+	13.36	5.29E-04		8	1.86	+	4.31	1.00E00
Complex I biogenesis (R-MMU-6799198)	54		8	.61	+	13.12	6.01E-04		5	1.89	+	2.65	1.00E00
Respiratory electron transport (R-MMU-611105)	59		8	.67	+	12.01	1.11E-03		5	2.07	+	2.42	1.00E00
UPREGULATED
GO biological process complete	reference count	saline vs control	count	expected	over/under	fold Enrichment	p-value	ASO-CCG vs control	count	expected	over/under	fold Enrichment	p-value
multicellular organismal process (GO:0032501)	3943		131	77.38	+	1.69	2.32E-08		314	219.51	+	1.43	2.96E-09
system development (GO:0048731)	2907		104	57.05	+	1.82	3.92E-07		243	161.84	+	1.50	1.05E-07
biological regulation (GO:0065007)	7294		192	143.15	+	1.34	5.79E-07		513	406.07	+	1.26	1.42E-12
system process (GO:0003008)	887		48	17.41	+	2.76	1.94E-06		56	49.38	+	1.13	1.00E00
multicellular organism development (GO:0007275)	3265		110	64.08	+	1.72	3.35E-06		265	181.77	+	1.46	1.70E-07
nervous system development (GO:0007399)	1752		73	34.38	+	2.12	3.36E-06		133	97.54	+	1.36	1.00E00
anatomical structure development (GO:0048856)	3450		114	67.71	+	1.68	4.17E-06		281	192.07	+	1.46	1.31E-08
developmental process (GO:0032502)	3652		118	71.67	+	1.65	5.51E-06		291	203.31	+	1.43	5.46E-08
regulation of biological process (GO:0050789)	6908		182	135.57	+	1.34	1.13E-05		500	384.58	+	1.30	1.55E-14
generation of neurons (GO:0048699)	1286		57	25.24	+	2.26	4.50E-05		106	71.59	+	1.48	5.90E-01
cellular developmental process (GO:0048869)	2517		89	49.40	+	1.80	5.88E-05		216	140.12	+	1.54	3.43E-07
rhythmic process (GO:0048511)	199		20	3.91	+	5.12	5.96E-05		17	11.08	+	1.53	1.00E00
neurogenesis (GO:0022008)	1370		59	26.89	+	2.19	6.46E-05		109	76.27	+	1.43	1.00E00
regulation of biological quality (GO:0065008)	2781		95	54.58	+	1.74	8.07E-05		220	154.82	+	1.42	2.67E-04
regulation of cellular process (GO:0050794)	6507		172	127.70	+	1.35	1.03E-04		473	362.25	+	1.31	1.08E-12
regulation of multicellular organismal process (GO:0051239)	2184		80	42.86	+	1.87	1.09E-04		199	121.59	+	1.64	1.92E-08
cell differentiation (GO:0030154)	2440		86	47.89	+	1.80	1.17E-04		210	135.84	+	1.55	5.58E-07
nervous system process (GO:0050877)	601		35	11.79	+	2.97	1.30E-04		33	33.46	-	.99	1.00E00
signaling (GO:0023052)	2541		88	49.87	+	1.76	1.83E-04		214	141.46	+	1.51	2.67E-06
regulation of synaptic plasticity (GO:0048167)	194		19	3.81	+	4.99	2.10E-04		15	10.80	+	1.39	1.00E00
cell communication (GO:0007154)	2632		88	51.65	+	1.70	1.06E-03		220	146.53	+	1.50	2.41E-06
dendrite development (GO:0016358)	114		14	2.24	+	6.26	1.21E-03		10	6.35	+	1.58	1.00E00
regulation of transcription by RNA polymerase II (GO:0006357)	1376		56	27.00	+	2.07	1.34E-03		117	76.60	+	1.53	6.34E-02
postsynapse organization (GO:0099173)	84		12	1.65	+	7.28	2.18E-03		8	4.68	+	1.71	1.00E00
modulation of chemical synaptic transmission (GO:0050804)	439		27	8.62	+	3.13	2.35E-03		27	24.44	+	1.10	1.00E00
regulation of trans-synaptic signaling (GO:0099177)	440		27	8.64	+	3.13	2.45E-03		27	24.50	+	1.10	1.00E00
regulation of RNA metabolic process (GO:0051252)	2189		76	42.96	+	1.77	3.33E-03		177	121.86	+	1.45	2.57E-03
cell development (GO:0048468)	1197		50	23.49	+	2.13	4.24E-03		89	66.64	+	1.34	1.00E00
learning or memory (GO:0007611)	240		19	4.71	+	4.03	4.55E-03		18	13.36	+	1.35	1.00E00
regulation of transcription, DNA-templated (GO:0006355)	1981		70	38.88	+	1.80	4.85E-03		152	110.28	+	1.38	4.08E-01
cognition (GO:0050890)	268		20	5.26	+	3.80	5.46E-03		19	14.92	+	1.27	1.00E00
circadian rhythm (GO:0007623)	112		13	2.20	+	5.91	6.05E-03		11	6.24	+	1.76	1.00E00
circadian regulation of gene expression (GO:0032922)	60		10	1.18	+	8.49	6.17E-03		6	3.34	+	1.80	1.00E00
regulation of gene expression (GO:0010468)	2668		86	52.36	+	1.64	7.10E-03		213	148.53	+	1.43	2.22E-04
positive regulation of biological process (GO:0048518)	4106		118	80.58	+	1.46	7.20E-03		338	228.59	+	1.48	6.92E-13
regulation of nucleic acid-templated transcription (GO:1903506)	1988		70	39.01	+	1.79	7.55E-03		154	110.67	+	1.39	2.12E-01
regulation of RNA biosynthetic process (GO:2001141)	1992		70	39.09	+	1.79	7.68E-03		154	110.90	+	1.39	2.67E-01
GO molecular function complete	reference count	saline vs control	count	expected	over/under	fold Enrichment	p-value	ASO-CCG vs control	count	expected	over/under	fold Enrichment	p-value
transcription coregulator activity (GO:0003712)	386		26	7.58	+	3.43	2.30E-04		34	21.49	+	1.58	1.00E00
transcription regulatory region DNA binding (GO:0044212)	612		33	12.01	+	2.75	5.89E-04		58	34.07	+	1.70	3.98E-01
regulatory region nucleic acid binding (GO:0001067)	616		33	12.09	+	2.73	6.79E-04		59	34.29	+	1.72	2.86E-01
binding (GO:0005488)	8831		208	173.31	+	1.20	8.15E-04		568	491.63	+	1.16	2.48E-07
transcription corepressor binding (GO:0001222)	19		7	.37	+	18.77	9.81E-04		3	1.06	+	2.84	1.00E00
protein binding (GO:0005515)	6357		164	124.76	+	1.31	1.29E-03		467	353.90	+	1.32	7.02E-14
transcription regulatory region sequence-specific DNA binding (GO:0000976)	529		29	10.38	+	2.79	2.45E-03		49	29.45	+	1.66	1.00E00
transcription factor binding (GO:0008134)	556		29	10.91	+	2.66	6.30E-03		46	30.95	+	1.49	1.00E00
RNA polymerase II regulatory region sequence-specific DNA binding (GO:0000977)	495		27	9.71	+	2.78	6.47E-03		47	27.56	+	1.71	1.00E00
sequence-specific double-stranded DNA binding (GO:1990837)	564		29	11.07	+	2.62	8.22E-03		51	31.40	+	1.62	1.00E00
RNA polymerase II regulatory region DNA binding (GO:0001012)	503		27	9.87	+	2.74	8.60E-03		48	28.00	+	1.71	1.00E00
transcription coactivator activity (GO:0003713)	223		17	4.38	+	3.88	8.95E-03		22	12.41	+	1.77	1.00E00
