# Supplementary material for: Short antisense oligonucleotides alleviate the pleiotropic toxicity of RNA harboring expanded CGG repeats
Source: Nat Commun. 2021 Feb 24;12:1265. doi: 10.1038/s41467-021-21021-w (PMC7904788; doi:10.1038/s41467-021-21021-w)
Supplement: Supplementary file 6 — Supplementary Data 4 [file 41467_2021_21021_MOESM6_ESM.xlsx]

## Sheet: Legend
Supplementary Data S4 (related to Fig. 5). The datasheet contains the results of differential gene expression analysis of RNA-seq data from striatal tissue of P90CGG mice treated with saline or ASO-CCG and of control mice. Analysis was performed with the use of voom+limma pipeline as described in Material and Methods section. p-value was generated using moderated t-statistic and adjusted for mult…
GeneID, gene identification number from Ensembl database; AveExpr, average expression across all samples, in log2 CPM; logFC, log2 fold change; adj.P.Val, Benjamini-Hochberg false discovery rate adjusted p-value

## Sheet: Data
GeneID	Locus	Symbol	AveExpr	saline vs control	logFC	adj.P.Val	ASO-CCG vs control	logFC	adj.P.Val	ASO-CCG vs saline	logFC	adj.P.Val		Repeats in exon	Localization of exon	Localization of repeat in exon
ENSMUSG00000029193	5:53697776-53707705[-]	Cckar	0.0474885		-0.587086	0.414609		-0.741542	0.331543		-0.154456	0.895196		7	5:53697776-53700312	16-37
ENSMUSG00000027204	2:125300594-125507993[-]	Fbn1	3.15725		-0.534125	0.0681452		-0.188522	0.476362		0.345603	0.25543		9	2:125505440-125505789	136-163
ENSMUSG00000053930	11:66211725-66525964[-]	Shisa6	2.38354		-0.467439	0.331563		-0.612751	0.226835		-0.145312	0.848818		6	11:66525309-66525964	253-271
ENSMUSG00000027523	2:174284320-174346744[+]	Gnas	8.6787		-0.357343	0.154606		-0.271869	0.299165		0.0854742	0.8093		7	2:174328108-174330434	1989-2010
ENSMUSG00000040659	4:141858142-141874920[-]	Efhd2	5.04957		-0.31595	0.0720726		-0.128995	0.440568		0.186955	0.308044		6	4:141874560-141874920	147-165
ENSMUSG00000027895	3:107438303-107459552[-]	Kcnc4	3.27639		-0.302777	0.411645		-0.264273	0.505315		0.0385041	0.948088		7	3:107458201-107459552	922-943
ENSMUSG00000020029	10:95547007-95564146[-]	Nudt4	6.09579		-0.271632	0.0864138		-0.39689	0.0108338		-0.125259	0.486789		7	10:95563662-95564146	81-102
ENSMUSG00000039137	4:63414910-63495991[-]	Whrn	3.93798		-0.264769	0.608217		-0.0414902	0.953873		0.223279	0.74361		6	4:63494613-63495951	776-794
ENSMUSG00000052364	X:8892382-8894964[+]	B630019K06Rik	5.12321		-0.260382	0.187642		-0.134653	0.529032		0.125728	0.618037		9	X:8892382-8894964	1032-1059
ENSMUSG00000096458	12:102742230-102743661[-]	Moap1	3.60565		-0.251045	0.121408		0.0113103	0.959431		0.262356	0.126529		6	12:102742230-102743394	50-68
ENSMUSG00000028358	4:62965573-63139708[+]	Zfp618	3.54656		-0.230865	0.320978		-0.0570189	0.851545		0.173846	0.553645		6	4:62965573-62965706	2-20
ENSMUSG00000041544	4:148240264-148287965[-]	Disp3	4.03594		-0.225967	0.234346		0.61229	0.00132948		0.838257	0.000260346		8	4:148287723-148287965	2-26
ENSMUSG00000029394	5:124345417-124363082[-]	Cdk2ap1	4.91255		-0.184738	0.27733		-0.14372	0.431627		0.0410179	0.871711		8	5:124354317-124354671	88-112
ENSMUSG00000078154	11:48825346-48826655[-]	Gm12184	0.702038		-0.18456	0.738817		-0.315489	0.580193		-0.130928	0.862649		10	11:48825346-48826655	88-118
ENSMUSG00000021852	14:49298519-49526046[-]	Slc35f4	3.37901		-0.145627	0.368107		-0.0729809	0.700967		0.072646	0.748195		7	14:49525511-49525865	156-177
ENSMUSG00000025451	13:119428601-119458218[+]	Paip1	5.94243		-0.137028	0.133563		0.0590697	0.5492		0.196098	0.0439624		9	13:119428922-119429160	162-189
ENSMUSG00000021277	12:111166370-111267153[+]	Traf3	5.64008		-0.103798	0.305562		0.0322886	0.80931		0.136087	0.239708		6	12:111166370-111166602	101-119
ENSMUSG00000042225	X:142851146-142966728[-]	Ammecr1	2.05111		-0.0922101	0.763709		0.388598	0.132161		0.480808	0.0971999		11	X:142966208-142966728	251-284
ENSMUSG00000020376	11:50025346-50104758[+]	Rnf130	5.19828		-0.0829483	0.431491		0.0188952	0.900652		0.101843	0.414287		6	11:50025346-50025647	26-44
ENSMUSG00000038671	2:181357690-181365404[-]	Arfrp1	4.631		-0.0825571	0.423631		0.317708	0.00326721		0.400265	0.00101957		9	2:181365219-181365404	136-163
ENSMUSG00000048920	7:16809246-16816732[-]	Fkrp	4.91923		-0.0797373	0.508871		-0.0128529	0.942362		0.0668844	0.668997		6	7:16816700-16816732	15-33
ENSMUSG00000024597	18:57878678-57946821[+]	Slc12a2	6.69248		-0.0781456	0.531347		-0.360529	0.00692865		-0.282383	0.0387603		6	18:57878678-57879544	412-430
ENSMUSG00000051323	X:133582860-133688987[-]	Pcdh19	5.71689		-0.0736307	0.742315		0.0771907	0.7637		0.150821	0.551554		8	X:133685118-133688987	520-544
ENSMUSG00000021476	13:64161824-64186537[+]	Habp4	7.10703		-0.0732827	0.542319		0.738212	1.16e-05		0.811495	9.36e-06		8	13:64161869-64162334	5-29
ENSMUSG00000047423	19:5425157-5427313[+]	AI837181	4.40399		-0.0685686	0.67837		0.361704	0.0170434		0.430273	0.0103009		6	19:5425157-5425308	62-80
ENSMUSG00000063049	8:47667178-47675556[-]	Ing2	4.17152		-0.0656117	0.646279		0.137325	0.309897		0.202936	0.167514		6	8:47674506-47675158	407-425
ENSMUSG00000078812	11:69916714-69921958[-]	Eif5a	6.9225		-0.0588725	0.449301		0.302277	0.000793948		0.36115	0.000284671		6	11:69921163-69921386	129-147
ENSMUSG00000043165	3:92080271-92083142[-]	Lor	-0.354447		-0.0517809	0.931038		-0.549914	0.287163		-0.498133	0.403391		8	3:92080271-92082000	97-121
ENSMUSG00000096847	17:45541940-45549677[-]	Tmem151b	5.40496		-0.0506676	0.809528		-0.0403949	0.877843		0.0102727	0.972301		6	17:45549283-45549677	313-331
ENSMUSG00000041716	12:102741732-102758672[-]	Gm20604	4.00958		-0.0472819	0.736856		0.0479677	0.760058		0.0952496	0.544923		6	12:102741732-102743394	50-68
ENSMUSG00000018765	11:69632990-69653297[+]	Fxr2	6.69334		-0.0447912	0.607482		-0.0600579	0.519217		-0.0152668	0.901381		6	11:69632990-69633398	71-89
ENSMUSG00000041020	X:159414572-159498757[+]	Map7d2	6.74887		-0.0440086	0.672937		-0.0769388	0.475358		-0.0329302	0.813422		7	X:159414572-159414892	163-184
ENSMUSG00000073295	X:6047453-6055110[+]	Nudt11	5.23137		-0.0397823	0.680585		0.158207	0.07903		0.19799	0.0430589		8	X:6047453-6048404	2-26
ENSMUSG00000028381	4:59189257-59222833[+]	Ugcg	6.15902		-0.0360725	0.728176		-0.101595	0.309145		-0.065522	0.586866		11	4:59189257-59189741	29-62
ENSMUSG00000021217	7:36698118-36773553[+]	Tshz3	2.56351		-0.0269471	0.919208		0.152221	0.507231		0.179168	0.486218		8	7:36698118-36698289	86-110
ENSMUSG00000040896	3:105452330-105674002[+]	Kcnd3	6.17795		-0.0228279	0.863753		-0.0222396	0.892567		0.000588289	0.996793		6	3:105452330-105452717	158-176
ENSMUSG00000051615	14:120478444-120507194[+]	Rap2a	5.82624		-0.0221406	0.841801		0.359957	0.000849159		0.382098	0.000882405		6	14:120478444-120479040	252-270
ENSMUSG00000039656	17:34031812-34038393[+]	Rxrb	5.58931		-0.0200968	0.880901		0.293982	0.0118454		0.314079	0.0123037		6	17:34031812-34032223	322-340
ENSMUSG00000058440	6:30047988-30153458[+]	Nrf1	4.63915		-0.0079434	0.951601		0.117829	0.24443		0.125772	0.26179		6	6:30047988-30048113	2-20
ENSMUSG00000018846	11:35769484-35791285[+]	Pank3	6.7887		-0.00723961	0.944878		-0.0283366	0.788363		-0.021097	0.857948		7	11:35769484-35769947	124-145
ENSMUSG00000066735	5:129941970-129986692[+]	Vkorc1l1	5.98772		-0.00570092	0.961997		0.33286	0.00117008		0.338561	0.00153707		7	5:129941970-129942365	81-102
ENSMUSG00000040875	9:114978569-115232225[+]	Osbpl10	3.78306		-0.00307509	0.991852		0.406564	0.0423913		0.409639	0.0612294		8	9:114978569-114978964	16-40
ENSMUSG00000014349	11:96047432-96065388[-]	Ube2z	5.96154		-0.00275274	0.984373		0.162268	0.128089		0.165021	0.153049		6	11:96064952-96065388	259-277
ENSMUSG00000026965	2:25272478-25285915[+]	Anapc2	5.37404		0.00302874	0.981361		0.486316	4.05e-05		0.483287	0.00010709		10	2:25272478-25272677	63-93
ENSMUSG00000052707	7:123123885-123195296[+]	Tnrc6a	7.04153		0.00997991	0.931038		0.0789679	0.422432		0.068988	0.539391		6	7:123124181-123124332	5-23
ENSMUSG00000027236	2:122028546-122056598[+]	Eif3j1	5.56698		0.0159458	0.860529		0.126559	0.108239		0.110613	0.200698		6	2:122028546-122028724	131-149
ENSMUSG00000034354	11:4480868-4594863[-]	Mtmr3	6.9539		0.022938	0.778291		0.245454	0.00246278		0.222516	0.00698939		6	11:4594603-4594815	75-93
ENSMUSG00000029064	4:155491361-155559269[+]	Gnb1	8.45798		0.0259874	0.745154		0.277073	0.00105854		0.251086	0.00313774		7	4:155491361-155491580	56-77
ENSMUSG00000025423	18:77065208-77155708[+]	Pias2	6.28446		0.0294655	0.704247		0.214025	0.00563254		0.184559	0.0200434		9	18:77065208-77065419	47-74
ENSMUSG00000025790	7:74275419-74554780[-]	Slco3a1	4.88252		0.0298067	0.780793		0.351502	0.000872405		0.321695	0.00285235		7	7:74554411-74554633	15-36
ENSMUSG00000020440	6:28423560-28426602[+]	Arf5	5.6938		0.0301999	0.856372		0.146753	0.32618		0.116553	0.501496		6	6:28423560-28423755	12-30
ENSMUSG00000014496	14:31698768-31830651[-]	Ankrd28	6.65855		0.0324914	0.703523		0.263391	0.00257468		0.230899	0.00946564		6	14:31830327-31830651	180-198
ENSMUSG00000020366	11:49846751-49886421[+]	Mapk9	7.4716		0.0340424	0.642465		0.108344	0.13037		0.0743014	0.356896		6	11:49846751-49846975	10-28
ENSMUSG00000040570	5:8490334-8622952[-]	Rundc3b	6.07205		0.0392506	0.646545		0.171775	0.0392101		0.132524	0.137412		8	5:8622488-8622952	378-402
ENSMUSG00000052763	6:47920476-47932639[+]	Zfp212	3.80451		0.0394563	0.840399		1.06033	3.66e-06		1.02088	1.05e-05		8	6:47920476-47920749	141-165
ENSMUSG00000013973	1:171329145-171342331[+]	Dedd	4.60314		0.0421156	0.732787		0.34179	0.00389884		0.299674	0.0144772		7	1:171329145-171329526	261-282
ENSMUSG00000030956	7:132712082-132813886[-]	Fam53b	5.24541		0.0431318	0.743207		0.0675985	0.622291		0.0244667	0.88963		6	7:132813066-132813528	13-31
ENSMUSG00000024219	17:27909340-28062600[+]	Anks1	4.88245		0.0435024	0.706527		0.0770637	0.507598		0.0335613	0.8232		6	17:27909340-27909646	217-235
ENSMUSG00000062078	17:10206471-10319361[-]	Qk	9.11354		0.0442748	0.672038		0.432639	0.000299548		0.388364	0.00107055		7	17:10318732-10319361	68-89
ENSMUSG00000030421	7:37959992-38023551[-]	Uri1	5.38433		0.0507483	0.640413		0.107222	0.314932		0.0564741	0.674799		8	7:38019110-38019542	94-118
ENSMUSG00000053774	16:32332252-32393747[+]	Ubxn7	6.7654		0.0542225	0.454677		0.172339	0.0230889		0.118117	0.140625		6	16:32332252-32332360	14-32
ENSMUSG00000000881	X:100767722-100818410[+]	Dlg3	7.15994		0.0542921	0.52154		-0.0408189	0.684258		-0.0951109	0.321763		6	X:100767722-100768428	283-301
ENSMUSG00000041720	16:17280351-17406314[-]	Pi4ka	8.27571		0.0552156	0.495258		0.108597	0.193289		0.0533816	0.599086		7	16:17405634-17405893	133-154
ENSMUSG00000029754	6:6863334-6868568[+]	Dlx6	4.57876		0.0553871	0.65419		-0.102806	0.41425		-0.158193	0.234196		6	6:6863334-6863827	290-308
ENSMUSG00000047213	3:16183212-16217037[+]	Ythdf3	6.74407		0.0559434	0.457375		0.156338	0.0443338		0.100395	0.23738		6	3:16183212-16183520	244-262
ENSMUSG00000000838	X:68678541-68717963[+]	Fmr1	6.05691		0.0602367	0.457375		0.209952	0.0134685		0.149715	0.090754		6	X:68678541-68678867	183-201
ENSMUSG00000045515	1:42695768-42703176[+]	Pou3f3	6.90311		0.0615331	0.587122		-0.0599573	0.639181		-0.12149	0.338322		7	1:42695768-42703176	1482-1503
ENSMUSG00000029454	5:121525038-121545905[-]	Mapkapk5	4.48277		0.0618422	0.599603		0.282529	0.0138719		0.220687	0.0675309		10	5:121545165-121545905	212-242
ENSMUSG00000038582	5:122284365-122324281[+]	Pptc7	6.84759		0.063506	0.500725		0.0619404	0.557327		-0.00156556	0.99166		6	5:122284365-122284909	384-402
ENSMUSG00000031529	8:34826460-34965690[-]	Tnks	7.34843		0.0694195	0.312082		0.026087	0.7698		-0.0433325	0.627545		7	8:34965014-34965690	357-378
ENSMUSG00000027298	2:119797733-119818104[+]	Tyro3	7.67532		0.0705845	0.626389		0.262983	0.0656581		0.192398	0.215838		6	2:119799514-119799883	53-71
ENSMUSG00000039989	11:119077573-119086221[-]	Cbx4	5.73298		0.0729184	0.537446		0.283494	0.0178661		0.210575	0.0947543		6	11:119085949-119086221	41-59
ENSMUSG00000053716	9:106368632-106375724[+]	Dusp7	5.09406		0.0731238	0.513786		0.173517	0.118097		0.100393	0.438268		6	9:106368632-106369323	221-239
ENSMUSG00000033004	14:103113411-103346814[-]	Mycbp2	9.27118		0.074758	0.330566		0.0522259	0.554993		-0.0225321	0.839074		6	14:103346216-103346800	257-275
ENSMUSG00000041014	14:38368952-39473088[-]	Nrg3	4.48483		0.0831972	0.457028		0.00779181	0.964232		-0.0754054	0.588943		6	14:39471972-39473088	373-391
ENSMUSG00000044365	3:134236484-134262161[+]	Cxxc4	5.73223		0.0844844	0.358907		0.0955017	0.327667		0.0110173	0.939091		7	3:134239403-134240715	730-751
ENSMUSG00000023460	17:66494512-66519717[-]	Rab12	5.8216		0.0879538	0.259307		0.210636	0.0106633		0.122682	0.152295		7	17:66519348-66519670	3-24
ENSMUSG00000026361	1:143598800-143702893[-]	Cdc73	6.31571		0.0894333	0.409796		0.350307	0.00332248		0.260873	0.0293355		7	1:143702494-143702893	144-165
ENSMUSG00000035623	7:97579889-97692778[+]	Rsf1	7.10127		0.0896599	0.213107		0.0671479	0.383771		-0.022512	0.826544		9	7:97579897-97580105	11-38
ENSMUSG00000061887	4:106910701-107049694[+]	Ssbp3	5.90986		0.0921276	0.40981		0.539236	9.36e-05		0.447109	0.000850905		6	4:106911470-106911912	343-361
ENSMUSG00000026885	2:35751241-35979913[-]	Ttll11	4.79071		0.0927647	0.622435		0.378994	0.0344207		0.28623	0.135793		6	2:35979172-35979624	52-70
ENSMUSG00000018750	11:69765912-69784023[+]	Zbtb4	7.10967		0.0950649	0.195645		0.119627	0.111598		0.0245617	0.813885		6	11:69765912-69766085	11-29
ENSMUSG00000024639	19:16132831-16387463[+]	Gnaq	6.83327		0.0968306	0.148503		0.0812838	0.238101		-0.0155468	0.871711		6	19:16132831-16133461	78-96
ENSMUSG00000024479	15:54571192-54602847[+]	Mal2	6.85475		0.0978997	0.351117		0.0711063	0.554993		-0.0267934	0.862599		8	15:54571192-54571637	216-240
ENSMUSG00000022194	14:54892500-54898169[+]	Pabpn1	6.35799		0.0983855	0.305432		0.291043	0.00555591		0.192658	0.0698018		6	14:54894148-54894494	12-30
ENSMUSG00000035847	X:70343069-70365084[-]	Ids	8.09029		0.0991456	0.154371		0.0358925	0.659639		-0.0632531	0.442086		9	X:70364795-70365084	87-114
ENSMUSG00000068966	2:33406108-33431324[-]	Zbtb34	3.38439		0.103239	0.636427		0.407756	0.0425746		0.304517	0.159263		6	2:33431231-33431324	31-49
ENSMUSG00000051306	5:143710325-143732280[-]	Usp42	4.6969		0.105012	0.336637		0.48355	0.000181419		0.378538	0.00221951		7	5:143732163-143732280	62-83
ENSMUSG00000078591	7:123982869-124398989[+]	Hs3st4	5.32682		0.109282	0.437753		0.0818969	0.611424		-0.0273849	0.895196		7	7:123982869-123983893	225-246
ENSMUSG00000069171	13:78188973-78199757[-]	Nr2f1	2.87386		0.111807	0.536116		-0.117282	0.561765		-0.22909	0.263275		7	13:78198120-78199757	983-1004
ENSMUSG00000053477	18:69343356-69689079[+]	Tcf4	7.39459		0.113301	0.141344		0.145856	0.0618026		0.0325554	0.754239		10	18:69345719-69346365	481-511
ENSMUSG00000042807	1:53806876-54195168[-]	Hecw2	6.87102		0.119561	0.287334		-0.020539	0.902233		-0.1401	0.28228		6	1:54194976-54195034	30-48
ENSMUSG00000022855	16:22009484-22049269[+]	Senp2	6.40796		0.120529	0.164633		0.276484	0.00337046		0.155955	0.0974075		9	16:22009484-22009742	71-98
ENSMUSG00000029202	5:65605721-65698273[-]	Pds5a	6.76609		0.122211	0.106198		0.155621	0.0373884		0.0334096	0.734028		7	5:65697750-65698168	290-311
ENSMUSG00000002799	12:112907819-112929776[-]	Jag2	4.85157		0.123253	0.471359		0.286182	0.0927087		0.162929	0.404245		6	12:112929419-112929776	249-267
ENSMUSG00000068036	17:13760539-13906150[+]	Afdn	7.08021		0.123762	0.109389		0.164983	0.0319507		0.0412206	0.670985		6	17:13760541-13760778	59-77
ENSMUSG00000054611	19:4314419-4398285[-]	Kdm2a	6.8112		0.132343	0.132863		0.18532	0.037		0.0529769	0.628851		7	19:4396311-4397077	82-103
ENSMUSG00000009555	2:32705784-32713076[-]	Cdk9	5.52905		0.132984	0.24757		0.319232	0.00846818		0.186249	0.13627		7	2:32712565-32712784	88-109
ENSMUSG00000063358	16:16983382-17047453[+]	Mapk1	9.03571		0.140224	0.176877		0.201006	0.061026		0.0607821	0.651638		8	16:16983382-16983739	208-232
ENSMUSG00000001911	8:84699876-84800344[-]	Nfix	3.92271		0.141278	0.398648		0.491811	0.0044947		0.350533	0.0437763		8	8:84799998-84800344	0-24
ENSMUSG00000063142	14:23289431-24014491[-]	Kcnma1	7.48668		0.146602	0.114142		0.104457	0.263288		-0.0421449	0.727629		8	14:24003748-24004859	769-793
ENSMUSG00000023353	5:24452177-24502047[+]	Agap3	6.368		0.151219	0.101073		0.152574	0.0884036		0.00135506	0.992505		7	5:24452177-24452534	95-116
ENSMUSG00000040867	12:109032187-109068217[-]	Begain	5.46475		0.153213	0.329681		0.0335851	0.883184		-0.119628	0.541253		6	12:109032187-109034351	914-932
ENSMUSG00000074247	8:71469199-71476098[+]	Dda1	5.18708		0.1549	0.107231		0.211535	0.0248143		0.056635	0.620377		8	8:71469199-71469325	76-100
ENSMUSG00000025993	1:45908068-45926523[-]	Slc40a1	3.26816		0.157962	0.48308		0.602374	0.00666629		0.444411	0.0493336		6	1:45925221-45925582	2-20
ENSMUSG00000013663	19:32757497-32826160[+]	Pten	8.3249		0.158929	0.114739		0.0550297	0.624035		-0.1039	0.353167		6	19:32757497-32758523	567-585
ENSMUSG00000019802	10:42761496-42832514[+]	Sec63	6.16463		0.160472	0.138148		0.614555	2e-05		0.454083	0.000454495		9	10:42761496-42761888	128-155
ENSMUSG00000031749	8:110919922-110972480[+]	St3gal2	5.98631		0.16114	0.210752		0.352844	0.00915711		0.191704	0.172452		8	8:110919922-110920105	78-102
ENSMUSG00000034021	5:150673739-150810690[+]	Pds5b	7.35628		0.161645	0.0967661		0.500968	3.55e-05		0.339323	0.00169133		7	5:150673739-150673953	132-153
ENSMUSG00000073062	X:94724569-94730187[+]	Zxdb	5.60477		0.163327	0.147561		0.119884	0.299302		-0.0434433	0.778022		13	X:94724569-94730187	420-459
ENSMUSG00000021495	13:55539316-55571120[-]	Fam193b	5.98193		0.167878	0.0827004		0.204239	0.0267451		0.0363614	0.766264		14	13:55569705-55571120	45-87
ENSMUSG00000067594	15:101858732-101869705[-]	Krt77	3.11357		0.169096	0.579011		0.354561	0.223081		0.185465	0.596416		8	15:101858732-101860103	106-130
ENSMUSG00000055204	5:90227166-90366577[-]	Ankrd17	8.03068		0.169534	0.0767842		0.124764	0.165717		-0.04477	0.700392		6	5:90365667-90366577	373-391
ENSMUSG00000068917	3:89164795-89176921[+]	Clk2	4.63153		0.170765	0.146182		0.343334	0.00479679		0.17257	0.160336		6	3:89164795-89165106	25-43
ENSMUSG00000031103	X:48411046-48463132[-]	Elf4	0.0972184		0.17451	0.743207		0.488446	0.309658		0.313936	0.584228		7	X:48453872-48454169	207-228
ENSMUSG00000024483	18:36559987-36665917[+]	Ankhd1	6.72222		0.183307	0.0780947		0.0869441	0.392017		-0.0963625	0.383991		7	18:36560611-36561055	300-321
ENSMUSG00000032846	13:107724617-107890064[-]	Zswim6	6.40056		0.186016	0.17201		0.166596	0.237804		-0.0194195	0.923258		8	13:107889579-107890064	71-95
ENSMUSG00000014786	8:105348843-105369881[+]	Slc9a5	5.19467		0.186544	0.189351		0.394018	0.00772845		0.207473	0.171986		6	8:105348843-105349572	470-488
ENSMUSG00000094483	11:6467599-6475917[-]	Purb	9.30211		0.191089	0.0624396		0.129344	0.165313		-0.0617453	0.587114		6	11:6467599-6475917	69-87
ENSMUSG00000041685	13:98723403-98815449[-]	Fcho2	5.5722		0.194194	0.121035		0.882729	2.22e-06		0.688535	2.99e-05		9	13:98815076-98815449	310-337
ENSMUSG00000105076	5:22738910-22746907[-]	A930003O13Rik	-0.22179		0.196291	0.712771		0.475051	0.33441		0.278761	0.640374		6	5:22745585-22746887	667-685
ENSMUSG00000021140	12:81860023-82000924[+]	Pcnx	7.30448		0.199283	0.0638714		0.178064	0.0699449		-0.0212195	0.877925		6	12:81860023-81860524	316-334
ENSMUSG00000023026	15:100038664-100219473[+]	Dip2b	7.0388		0.201172	0.0621867		0.260858	0.00967983		0.0596864	0.61869		6	15:100038664-100038909	4-22
ENSMUSG00000072872	6:100228565-100287485[-]	Rybp	6.09705		0.205569	0.082743		0.432489	0.000599366		0.22692	0.0538197		6	6:100287246-100287485	55-73
ENSMUSG00000020647	12:4247362-4477182[-]	Ncoa1	7.48738		0.222482	0.103208		0.888534	4.98e-06		0.666051	0.000128105		7	12:4476772-4477182	2-23
ENSMUSG00000020190	10:80665327-80678112[-]	Mknk2	4.68883		0.222517	0.155966		0.137585	0.403383		-0.0849324	0.671173		7	10:80676081-80676293	80-101
ENSMUSG00000097545	14:64587331-64593961[+]	Mir124a-1hg	6.58621		0.226345	0.0701798		0.298673	0.0124629		0.0723284	0.609967		6	14:64590273-64593961	737-755
ENSMUSG00000066415	9:101074101-101104800[+]	Msl2	5.77157		0.232763	0.072409		0.335228	0.00726175		0.102465	0.459149		9	9:101074101-101075420	237-264
ENSMUSG00000022240	15:30172593-31029341[+]	Ctnnd2	7.1765		0.236622	0.0441363		0.231952	0.0216874		-0.00467008	0.975728		7	15:30172593-30173163	72-93
ENSMUSG00000069114	3:9250602-9285333[+]	Zbtb10	4.46463		0.243767	0.105924		0.28305	0.0508516		0.0392835	0.841817		6	3:9250602-9252080	493-511
ENSMUSG00000078307	9:52673042-52679780[-]	AI593442	7.61602		0.250718	0.238575		0.156928	0.511014		-0.0937895	0.749548		8	9:52679583-52679780	55-79
ENSMUSG00000030008	6:85446810-85451970[-]	Pradc1	2.65343		0.251522	0.272933		0.591331	0.0100798		0.339809	0.147515		7	6:85451113-85451283	69-90
ENSMUSG00000028760	4:137993022-138208508[+]	Eif4g3	6.53138		0.265924	0.0571912		0.103383	0.424464		-0.162542	0.224508		6	4:137993982-137994144	39-57
ENSMUSG00000039117	2:179912152-179976646[-]	Taf4	4.17815		0.269697	0.173202		0.441998	0.0253068		0.172301	0.434003		8	2:179975413-179976646	958-982
ENSMUSG00000067336	1:59763400-59879014[+]	Bmpr2	8.05672		0.280212	0.0320117		0.127621	0.200378		-0.152592	0.149961		6	1:59763400-59764728	342-360
ENSMUSG00000058301	8:70331525-70353278[-]	Upf1	5.91958		0.285798	0.0842516		0.853123	2.64e-05		0.567325	0.00117464		14	8:70352778-70353211	4-46
ENSMUSG00000037887	7:142079490-142095843[-]	Dusp8	6.50935		0.301508	0.062337		0.198617	0.175392		-0.102891	0.557858		10	7:142079490-142083030	876-906
ENSMUSG00000018849	11:35838400-35980527[-]	Wwc1	5.76742		0.318469	0.024495		0.589892	1.05e-05		0.271424	0.00833887		7	11:35979971-35980527	91-112
ENSMUSG00000039081	14:21983959-21989601[-]	Zfp503	3.70175		0.324439	0.264591		0.437096	0.130886		0.112657	0.767265		11	14:21987204-21988284	798-831
ENSMUSG00000061410	8:121598703-121652901[-]	Zcchc14	6.73201		0.328539	0.0716579		0.309666	0.0686771		-0.0188721	0.940457		9	8:121651725-121652901	543-570
ENSMUSG00000061436	6:38694390-38876165[-]	Hipk2	5.48795		0.342111	0.0963935		-0.0216656	0.942362		-0.363777	0.0865409		7	6:38875799-38876165	136-157
ENSMUSG00000038437	11:97663414-97685463[+]	Mllt6	7.36871		0.344054	0.0599298		0.256039	0.112213		-0.0880152	0.668394		6	11:97663414-97663680	33-51
ENSMUSG00000032185	9:21546894-21592623[+]	Carm1	5.11814		0.345366	0.0403652		0.873569	4.98e-06		0.528203	0.000570103		8	9:21546894-21547230	26-50
ENSMUSG00000044813	4:45423278-45532470[-]	Shb	3.94495		0.350362	0.0955148		0.41816	0.0351219		0.067798	0.795726		6	4:45529562-45530330	411-429
ENSMUSG00000042744	5:121220219-121368577[+]	Hectd4	8.3823		0.371718	0.0401604		0.338941	0.024391		-0.0327767	0.875167		8	5:121220219-121220657	61-85
ENSMUSG00000021144	12:113098278-113137206[+]	Mta1	4.15468		0.375864	0.0350905		0.538625	0.000392602		0.16276	0.239708		6	12:113098278-113098445	1-19
ENSMUSG00000040010	8:121881150-121907694[-]	Slc7a5	3.89025		0.37651	0.189254		0.679003	0.0167415		0.302493	0.308061		6	8:121907066-121907694	128-146
ENSMUSG00000030067	6:98925338-99522721[-]	Foxp1	8.24233		0.391613	0.062337		0.152684	0.450042		-0.238929	0.254823		8	6:99520601-99520997	330-354
ENSMUSG00000069729	17:4994332-5347656[+]	Arid1b	6.64692		0.396539	0.024839		0.427654	0.00225144		0.0311148	0.862649		7	17:4994939-4996492	908-929
ENSMUSG00000022521	16:4081328-4213997[-]	Crebbp	7.09173		0.397347	0.0231269		0.278174	0.0180661		-0.119173	0.353739		9	16:4213139-4213997	199-226
ENSMUSG00000063239	17:27422387-27513341[-]	Grm4	5.33926		0.40507	0.0605048		0.415007	0.0301657		0.0099364	0.972239		6	17:27512792-27513341	233-251
ENSMUSG00000007880	4:133679008-133756769[-]	Arid1a	6.16244		0.41584	0.041819		0.165659	0.342262		-0.250181	0.165381		7	4:133752469-133753611	356-377
ENSMUSG00000025409	10:127281956-127289018[-]	Mbd6	3.03595		0.421776	0.0912372		0.433597	0.0631393		0.0118214	0.972503		7	10:127288709-127289018	16-37
ENSMUSG00000043424	18:43475418-43477796[-]	Eif3j2	1.7807		1.0246	0.051915		1.19249	0.00903496		0.167886	0.732483		8	18:43475418-43477796	54-78
