# Supplementary material for: Short antisense oligonucleotides alleviate the pleiotropic toxicity of RNA harboring expanded CGG repeats
Source: Nat Commun. 2021 Feb 24;12:1265. doi: 10.1038/s41467-021-21021-w (PMC7904788; doi:10.1038/s41467-021-21021-w)
Supplement: Supplementary file 9 — Source Data [file 41467_2021_21021_MOESM9_ESM.xlsx]

## Sheet: 1b
									Gels:
concentration of ASO [nM]	ASO-CCG-9			ASO-CCG-11
exp repeats	I	II	III	I	II	III
0	100	100	100	100	100	99.78
0	100	100	100	100	100	99.78
0.03	100	100
0.06	92.7	98.9
0.12	79.7	86.45		100	100
0.24	65.1	74.73		100	100
0.49	44.8	57.88		98.6861	85.7143
0.98	34.4	46.89	40.78	86.4234	71.4286	100
1.95	20.8	26.37	20.11	71.8248	63.8095	84.72
3.91	10.4	15.38	14.15	54.8905		64.49
7.81	6.3	8.06	8.38	37.3723	29.0476	39.33
15.63	4.2	5.86	3.91	22.1898	19.0476	20.22
31.25	2.6	4.4	2.23	9.34307	8.57143	7.87
62.5	1.6	2.93	1.86	5.25547	3.33333	4.27
125			0.93	2.91971	0.952381	2.25
250	0	0	0	0.583942	0.952381	1.35
500.01				0	0	0
Nonlinear regression
	ASO-CCG-9	ASO-CCG-11
One phase decay
Best-fit values
Y0	= 100	= 100
Plateau	5.296	3.431
K	1.11	0.1364
Half Life	0.6246	5.082
Tau	0.9012	7.331
Span	= 94,7	= 96,57
Std. Error
Plateau	1.231	1.392
K	0.07239	0.008686
95% CI (profile likelihood)
Plateau	2,734 to 7,838	0,5553 to 6,278
K	0,958 to 1,291	0,1189 to 0,1567
Half Life	0,5371 to 0,7236	4,422 to 5,827
Tau	0,7749 to 1,044	6,38 to 8,407
Goodness of Fit
Degrees of Freedom	39	39
R square	0.983	0.9842
Absolute Sum of Squares	1118	1126
Sy.x	5.354	5.372
Constraints
Y0	Y0 = 100	Y0 = 100
K	K > 0	K > 0
Number of points
# of X values	48	51
# Y values analyzed	41	41

## Sheet: 1c
Viability
	mock				ASO-ctrl				ASO-CCG				toxic-ASO
7 h	0.985254	1.09237	0.938413	0.983961	1.03466	1.08944	1.11317	1.06134	1.04918	0.996874	1.02439	1.02723	0.993846	0.946318	0.99671	1.06866
14 h	1.33323	1.34162	1.26919	1.28661	1.32572	1.37294	1.40793	1.42335	1.40692	1.34754	1.35883	1.38468	1.43173	1.38647	1.37734	1.47093
23 h	1.67803	1.76364	1.68433	1.57346	1.81709	1.77544	1.78522	1.84424	1.85817	1.81783	1.80185	1.84383	1.7566	1.71051	1.70154	1.75076
32 h	1.86354	1.92794	1.8821	1.7985	1.88776	1.91579	1.86738	1.96676	1.94679	1.87745	1.89717	1.8802	1.73642	1.69881	1.71068	1.67663
46 h	1.88511	1.90002	1.90925	1.79671	1.87688	1.86359	1.81287	1.88053	1.95653	1.90522	1.88094	1.91926	1.56711	1.61173	1.60117	1.53256
64 h	1.70662	1.69223	1.69691	1.61233	1.63634	1.65508	1.55287	1.57629	1.78436	1.74374	1.69514	1.67824	1.2127	1.37525	1.28117	1.10803
Test of normality for 64 h
	Tests of normality
	N	max D	K-S	Lilliefors
			p	p
mock	4	0.38656	p > .20	p < ,05
ASO-ctrl	4	0.240321	p > .20	p > .20
ASO-CCG	4	0.234958	p > .20	p > .20
toxic-ASO	4	0.139577	p > .20	p > .20
	Mann-Whitney U test														two-tailed unpaired t-test
Variable	Rank Sum	Rank Sum	U	Z	p-value	Z	p-value	Valid n	Valid n	2*1sided				Variable	Mean	Mean	t-value	df	p	Valid n	Valid n	Std.Dev.	Std.Dev.	F-ratio	p
	mock	ctrl				adjusted		mock	ctrl	exact p					mock	ctrl				mock	ctrl	mock	ctrl	Variances	Variances
value	24	12	2	1.58771	0.112352	1.58771	0.112352	4	4	0.114286				value	1.67702	1.60515	2.20773	6	0.0693595	4	4	0.0435425	0.0484135	1.23625	0.865738
	Mann-Whitney U test														two-tailed unpaired t-test
Variable	Rank Sum	Rank Sum	U	Z	p-value	Z	p-value	Valid n	Valid n	2*1sided				Variable	Mean	Mean	t-value	df	p	Valid n	Valid n	Std.Dev.	Std.Dev.	F-ratio	p
	mock	CCG				adjusted		mock	CCG	exact p					mock	CCG				mock	CCG	mock	CCG	Variances	Variances
value	15	21	5	-0.721688	0.470487	-0.721688	0.470487	4	4	0.485714				value	1.67702	1.72537	-1.48966	6	0.186896	4	4	0.0435425	0.048138	1.22222	0.872888
	Mann-Whitney U test														two-tailed unpaired t-test
Variable	Rank Sum	Rank Sum	U	Z	p-value	Z	p-value	Valid n	Valid n	2*1sided				Variable	Mean	Mean	t-value	df	p	Valid n	Valid n	Std.Dev.	Std.Dev.	F-ratio	p
	mock	toxic ASO				adjusted		mock	toxic ASO	exact p					mock	toxic ASO				mock	toxic ASO	mock	toxic ASO	Variances	Variances
value	26	10	0	2.16506	0.0303836	2.16506	0.0303836	4	4	0.0285714				value	1.67702	1.24429	7.16577	6	0.000372877	4	4	0.0435425	0.112656	6.69397	0.152739
	two-tailed unpaired t-test
Variable	Mean	Mean	t-value	df	p	Valid n	Valid n	Std.Dev.	Std.Dev.	F-ratio	p
	ctrl	CCG				ctrl	CCG	ctrl	CCG	Variances	Variances
value	1.60515	1.72537	-3.52186	6	0.0124903	4	4	0.0484135	0.048138	1.01148	0.992735
	two-tailed unpaired t-test
Variable	Mean	Mean	t-value	df	p	Valid n	Valid n	Std.Dev.	Std.Dev.	F-ratio	p
	ctrl	toxic ASO				ctrl	toxic ASO	ctrl	toxic ASO	Variances	Variances
value	1.60515	1.24429	5.88586	6	0.00106655	4	4	0.0484135	0.112656	5.41473	0.198919
	two-tailed unpaired t-test
Variable	Mean	Mean	t-value	df	p	Valid n	Valid n	Std.Dev.	Std.Dev.	F-ratio	p
	CCG	toxic ASO				CCG	toxic ASO	CCG	toxic ASO	Variances	Variances
value	1.72537	1.24429	7.85374	6	0.000225369	4	4	0.048138	0.112656	5.47688	0.196161

## Sheet: 1d
Apoptosis
ASO-ctrl	ASO-CCG	gapmer	CCCP
17.21	20.82	23.84	30.25
17.19	15.63	28.06	39.58
18.51	20.88	30.55	38.85
	Tests of normality
	N	max D	K-S	Lilliefors
			p	p
ASO-ctrl	3	0.380317	p > .20	p < ,10
ASO-CCG	3	0.381435	p > .20	p < ,05
gapmer	3	0.234165	p > .20	p > .20
CCCP	3	0.36009	p > .20	p < ,10
	Mann-Whitney U test														two-tailed unpaired t-test
Variable	Rank Sum	Rank Sum	U	Z	p-value	Z	p-value	Valid n	Valid n	2*1sided				Variable	Mean	Mean	t-value	df	p	Valid n	Valid n	Std.Dev.	Std.Dev.	F-ratio	p
	ctrl	CCG				adjusted		ctrl	CCG	exact p					ctrl	CCG				ctrl	CCG	ctrl	CCG	Variances	Variances
value	9	12	3	-0.436436	0.662521	-0.436436	0.662521	3	3	0.7				value	17.6367	19.11	-0.821234	4	0.457639	3	3	0.756395	3.01392	15.8769	0.118505
	Mann-Whitney U test														two-tailed unpaired t-test
Variable	Rank Sum	Rank Sum	U	Z	p-value	Z	p-value	Valid n	Valid n	2*1sided				Variable	Mean	Mean	t-value	df	p	Valid n	Valid n	Std.Dev.	Std.Dev.	F-ratio	p
	CCG	toxic ASO				adjusted		CCG	toxic ASO	exact p					CCG	toxic ASO				CCG	toxic ASO	CCG	toxic ASO	Variances	Variances
value	6	15	0	-1.74574	0.0808565	-1.74574	0.0808565	3	3	0.1				value	19.11	27.4833	-3.19624	4	0.0330189	3	3	3.01392	3.39197	1.2666	0.882378
	two-tailed unpaired t-test
Variable	Mean	Mean	t-value	df	p	Valid n	Valid n	Std.Dev.	Std.Dev.	F-ratio	p
	toxic ASO	CCCP				toxic ASO	CCCP	toxic ASO	CCCP	Variances	Variances
value	27.4833	36.2267	-2.44291	4	0.0709853	3	3	3.39197	5.1888	2.34008	0.598788
	Mann-Whitney U test														two-tailed unpaired t-test
Variable	Rank Sum	Rank Sum	U	Z	p-value	Z	p-value	Valid n	Valid n	2*1sided				Variable	Mean	Mean	t-value	df	p	Valid n	Valid n	Std.Dev.	Std.Dev.	F-ratio	p
	CCG	CCCP				adjusted		CCG	CCCP	exact p					CCG	CCCP				CCG	CCCP	CCG	CCCP	Variances	Variances
value	6	15	0	-1.74574	0.0808565	-1.74574	0.0808565	3	3	0.1				value	19.11	36.2267	-4.94065	4	0.00781314	3	3	3.01392	5.1888	2.96395	0.504547
	two-tailed unpaired t-test
Variable	Mean	Mean	t-value	df	p	Valid n	Valid n	Std.Dev.	Std.Dev.	F-ratio	p
	ctrl	toxic ASO				ctrl	toxic ASO	ctrl	toxic ASO	Variances	Variances
value	17.6367	27.4833	-4.9075	4	0.00800079	3	3	0.756395	3.39197	20.1097	0.0947431
	two-tailed unpaired t-test
Variable	Mean	Mean	t-value	df	p	Valid n	Valid n	Std.Dev.	Std.Dev.	F-ratio	p
	ctrl	CCCP				ctrl	CCCP	ctrl	CCCP	Variances	Variances
value	17.6367	36.2267	-6.14055	4	0.00356607	3	3	0.756395	5.1888	47.0583	0.0416161

## Sheet: 1e
Relative expression (U6)
miR-16 ctrl	miR-16 CCG	miR-21 ctrl	miR-21 CCG	miR-186 ctrl	miR-186 CCG	miR-222 ctrl	miR-222 CCG
1.00667	1.69772	1.10948	1.45992	0.994393	1.93709	1.02456	1.8
1.06555	1.9815	1.155	1.35838	1.09497	2.20517	1.04754	1.95613
0.975759	1.72023	0.967873	1.27446	1.01599	2.00818	0.960595	1.79129
1.04001	1.98288	1.04528	1.58325	1.01037	2.09927	0.993781	1.89737
1.00458	1.91666	0.998538	1.53144	0.963856	2.07612	0.951318	1.80375
1.06039	1.97192	1.02946	1.72535	0.995083	2.32929	0.990344	1.96837
0.972384	2.07282	0.985474	1.717	0.960521	2.06893	1.03886	1.78386
1.01087	2.09014	1.01248	1.75065	1.07915	2.14933	1.09505	1.47223
0.88552	2.00083	0.752044	1.41607	0.899933	2.02355	0.91067	1.89081
	Tests of normality
	N	max D	K-S	Lilliefors
			p	p
miR-16 ctrl	9	0.182411	p > .20	p > .20
miR-16 CCG	9	0.264884	p > .20	p < ,10
miR-21 ctrl	9	0.255761	p > .20	p < ,10
miR-21 CCG	9	0.187916	p > .20	p > .20
miR-186 ctrl	9	0.182508	p > .20	p > .20
miR-186 CCG	9	0.167998	p > .20	p > .20
miR-222 ctrl	9	0.109394	p > .20	p > .20
miR-222 CCG	9	0.297146	p > .20	p < ,05
	two-tailed unpaired t-test
Variable	Mean	Mean	t-value	df	p	Valid n	Valid n	Std.Dev.	Std.Dev.	F-ratio	p
	miR-16 ctrl	miR-16 CCG				miR-16 ctrl	miR-16 CCG	miR-16 ctrl	miR-16 CCG	Variances	Variances
value	1.00242	1.93719	-18.6918	16	2.70821e-12	9	9	0.0549224	0.139615	6.46193	0.0160964
	two-tailed unpaired t-test
Variable	Mean	Mean	t-value	df	p	Valid n	Valid n	Std.Dev.	Std.Dev.	F-ratio	p
	miR-21 ctrl	miR-21 CCG				miR-21 ctrl	miR-21 CCG	miR-21 ctrl	miR-21 CCG	Variances	Variances
value	1.00618	1.53517	-7.71465	16	8.85471e-07	9	9	0.112621	0.17214	2.33628	0.251386
	two-tailed unpaired t-test
Variable	Mean	Mean	t-value	df	p	Valid n	Valid n	Std.Dev.	Std.Dev.	F-ratio	p
	miR-186 ctrl	miR-186 CCG				miR-186 ctrl	miR-186 CCG	miR-186 ctrl	miR-186 CCG	Variances	Variances
value	1.00158	2.09966	-25.1754	16	2.68296e-14	9	9	0.059747	0.116414	3.79644	0.0768928
	Mann-Whitney U test													two-tailed unpaired t-test
Variable	Rank Sum	Rank Sum	U	Z	p-value	Z	p-value	Valid n	Valid n	2*1sided			Variable	Mean	Mean	t-value	df	p	Valid n	Valid n	Std.Dev.	Std.Dev.	F-ratio	p
	miR-222 ctrl	miR-222 CCG				adjusted		miR-222 ctrl	miR-222 CCG	exact p				miR-222 ctrl	miR-222 CCG				miR-222 ctrl	miR-222 CCG	miR-222 ctrl	miR-222 CCG	Variances	Variances
value	45	126	0	-3.53209	0.000412353	-3.53209	0.000412353	9	9	4.11353e-05			value	1.00141	1.8182	-15.4712	16	4.80067e-11	9	9	0.056374	0.14801	6.8932	0.0131084

## Sheet: 1f
													Gels:
E7 PSI
20xCGG ctrl 200 nM	20xCGG CCG 200 nM	60xCGG ctrl 200 nM	60xCGG CCG 200 nM	100xCGG ctrl 200 nM	100xCGG CCG 200 nM
29.618	34.728	51.6748	30.8384	67.3118	42.4786
31.3593	28.4355	57.138	31.2032	66.465	42.542
34.2513	25.5782	53.9477	31.3118	66.1806	45.1775
	Tests of normality
	N	max D	K-S	Lilliefors
			p	p
20xCGG ctrl 200 nM	3	0.231758	p > .20	p > .20
20xCGG CCG 200 nM	3	0.263288	p > .20	p > .20
60xCGG ctrl 200 nM	3	0.211027	p > .20	p > .20
60xCGG CCG 200 nM	3	0.301377	p > .20	p < ,20
100xCGG ctrl 200 nM	3	0.291648	p > .20	p > .20
100xCGG CCG 200 nM	3	0.377783	p > .20	p < ,10
	two-tailed unpaired t-test
Variable	Mean	Mean	t-value	df	p	Valid n	Valid n	Std.Dev.	Std.Dev.	F-ratio	p
	20xCGG ctrl 200 nM	100xCGG CCG 200 nM				20xCGG ctrl 200 nM	100xCGG CCG 200 nM	20xCGG ctrl 200 nM	100xCGG CCG 200 nM	Variances	Variances
value	29.5806	43.3993	-4.85685	4	0.00829818	3	3	4.68116	1.54024	9.23703	0.195369
	two-tailed unpaired t-test
Variable	Mean	Mean	t-value	df	p	Valid n	Valid n	Std.Dev.	Std.Dev.	F-ratio	p
	60xCGG ctrl 200 nM	60xCGG CCG 200 nM				60xCGG ctrl 200 nM	60xCGG CCG 200 nM	60xCGG ctrl 200 nM	60xCGG CCG 200 nM	Variances	Variances
value	54.2535	31.1178	14.542	4	0.000130043	3	3	2.74444	0.248002	122.461	0.0161995
	two-tailed unpaired t-test
Variable	Mean	Mean	t-value	df	p	Valid n	Valid n	Std.Dev.	Std.Dev.	F-ratio	p
	100xCGG ctrl 200 nM	100xCGG CCG 200 nM				100xCGG ctrl 200 nM	100xCGG CCG 200 nM	100xCGG ctrl 200 nM	100xCGG CCG 200 nM	Variances	Variances
value	66.6525	43.3993	24.427	4	1.66661e-05	3	3	0.58845	1.54024	6.85104	0.254743

## Sheet: S1c
Relative expression (U6)
miR-21 20xCGG	miR-21 60xCGG	miR-21 100xCGG	miR-29a 20xCGG	miR-29a 60xCGG	miR-29a 100xCGG	miR-186 20xCGG	miR-186 60xCGG	miR-186 100xCGG	miR-424 20xCGG	miR-424 60xCGG	miR-424 100xCGG
1.3292	1.0545	0.54057	1.23685	0.97513	0.568671	1.09421	1.14305	0.656509	0.931094	0.963261	0.632878
1.20043	1.15954	0.576166	1.06118	0.951098	0.566311	0.988895	0.921392	0.672165	1.3632	0.82645	0.787853
1.0789	1.07964	0.537582	1.04006	1.04802	0.539489	0.998538	0.963188	0.635027	1.22689	0.806083	0.712025
0.834831	0.810877	0.826769	0.837794	0.700116	0.807015	0.899933	0.887542	0.545968	0.742262	1.02527	0.564091
0.7123	0.783799	0.765543	0.883723	0.73901	0.760841	0.909339	0.811627	0.485953	0.770038	0.966606	0.492092
0.852373	0.831366	0.798052	0.911723	0.754016	0.715819	0.923312	0.759377	0.39335	0.803851	0.946714	0.39832
1.09168	0.694745	0.622245	1.04875	0.795352	0.645132	1.12497	0.803789	0.573907	1.09657	0.853226	0.622869
1.01435	0.641071	0.610285	0.992175	0.852438	0.64201	1.00967	0.816706	0.529936	1.10343	0.892547	0.64887
1.03495	0.677154	0.720742	1.04295	0.754538	0.57781	1.0784	0.760958	0.51082	1.15509	0.938871
	Tests of normality
	N	max D	K-S	Lilliefors
			p	p
miR-21 20xCGG	9	0.162075	p > .20	p > .20
miR-21 60xCGG	9	0.224411	p > .20	p < ,20
miR-21 100xCGG	9	0.208157	p > .20	p > .20
miR-29a 20xCGG	9	0.210523	p > .20	p > .20
miR-29a 60xCGG	9	0.204104	p > .20	p > .20
miR-29a 100xCGG	9	0.211084	p > .20	p > .20
miR-186 20xCGG	9	0.165409	p > .20	p > .20
miR-186 60xCGG	9	0.235571	p > .20	p < ,15
miR-186 100xCGG	9	0.144344	p > .20	p > .20
miR-424 20xCGG	9	0.189516	p > .20	p > .20
miR-424 60xCGG	9	0.192741	p > .20	p > .20
miR-424 100xCGG	8	0.175334	p > .20	p > .20
	two-tailed unpaired t-test
Variable	Mean	Mean	t-value	df	p	Valid n	Valid n	Std.Dev.	Std.Dev.	F-ratio	p
	miR-21 20xCGG	miR-21 60xCGG				miR-21 20xCGG	miR-21 60xCGG	miR-21 20xCGG	miR-21 60xCGG	Variances	Variances
value	1.01656	0.859188	1.74215	16	0.100668	9	9	0.191697	0.191541	1.00163	0.998222
	two-tailed unpaired t-test
Variable	Mean	Mean	t-value	df	p	Valid n	Valid n	Std.Dev.	Std.Dev.	F-ratio	p
	miR-21 60xCGG	miR-21 100xCGG				miR-21 60xCGG	miR-21 100xCGG	miR-21 60xCGG	miR-21 100xCGG	Variances	Variances
value	0.859188	0.666439	2.6023	16	0.0192507	9	9	0.191541	0.112639	2.89164	0.15432
	two-tailed unpaired t-test
Variable	Mean	Mean	t-value	df	p	Valid n	Valid n	Std.Dev.	Std.Dev.	F-ratio	p
	miR-29a 20xCGG	miR-29a 60xCGG				miR-29a 20xCGG	miR-29a 60xCGG	miR-29a 20xCGG	miR-29a 60xCGG	Variances	Variances
value	1.00613	0.84108	2.89839	16	0.010476	9	9	0.118855	0.122717	1.06606	0.930132
	two-tailed unpaired t-test
Variable	Mean	Mean	t-value	df	p	Valid n	Valid n	Std.Dev.	Std.Dev.	F-ratio	p
	miR-29a 60xCGG	miR-29a 100xCGG				miR-29a 60xCGG	miR-29a 100xCGG	miR-29a 60xCGG	miR-29a 100xCGG	Variances	Variances
value	0.84108	0.647011	3.75035	16	0.00174646	9	9	0.122717	0.0950795	1.66586	0.486451
	two-tailed unpaired t-test
Variable	Mean	Mean	t-value	df	p	Valid n	Valid n	Std.Dev.	Std.Dev.	F-ratio	p
	miR-186 20xCGG	miR-186 60xCGG				miR-186 20xCGG	miR-186 60xCGG	miR-186 20xCGG	miR-186 60xCGG	Variances	Variances
value	1.00303	0.874181	2.60845	16	0.0190114	9	9	0.0828324	0.122878	2.20063	0.285467
	two-tailed unpaired t-test
Variable	Mean	Mean	t-value	df	p	Valid n	Valid n	Std.Dev.	Std.Dev.	F-ratio	p
	miR-186 60xCGG	miR-186 100xCGG				miR-186 60xCGG	miR-186 100xCGG	miR-186 60xCGG	miR-186 100xCGG	Variances	Variances
value	0.874181	0.55596	6.27552	16	1.10607e-05	9	9	0.122878	0.0896835	1.87725	0.391668
	two-tailed unpaired t-test
Variable	Mean	Mean	t-value	df	p	Valid n	Valid n	Std.Dev.	Std.Dev.	F-ratio	p
	miR-424 20xCGG	miR-424 60xCGG				miR-424 20xCGG	miR-424 60xCGG	miR-424 20xCGG	miR-424 60xCGG	Variances	Variances
value	1.02138	0.913225	1.40179	16	0.18008	9	9	0.219627	0.0730775	9.03242	0.00539031
	two-tailed unpaired t-test
Variable	Mean	Mean	t-value	df	p	Valid n	Valid n	Std.Dev.	Std.Dev.	F-ratio	p
	miR-424 60xCGG	miR-424 100xCGG				miR-424 60xCGG	miR-424 100xCGG	miR-424 60xCGG	miR-424 100xCGG	Variances	Variances
value	0.913225	0.607375	6.3426	15	1.32078e-05	9	8	0.0730775	0.122477	2.80893	0.171227

## Sheet: S1d
Relative expression (U6)
miR-16 ctrl	miR-16 CCG	miR-21 ctrl	miR-21 CCG	miR-186 ctrl	miR-186 CCG	miR-222 ctrl	miR-222 CCG
0.993207	0.980891	0.947042	0.695199	1.03359	0.991487	0.961594	0.793608
1.03467	0.929268	1.08787	0.665034	0.966383	0.973104	1.04138	0.825591
1.03682	1.00081	1.08711	0.711285	1.09404	1.04729	1.11072	0.897198
1.02397	1.16648	0.935948	0.868441	0.997693	1.06118	0.934004	0.866036
0.890178	1.17053	0.932063	0.897199	0.911722	1.05897	0.928838	0.892856
1.02966	1.11974	1.09695	0.895956	1.00603	0.991487	1.03634	0.862442
	1.19347		0.89969		1.28491		1.00452
	1.02894		0.862442		1.17338		0.963595
	1.0967		0.907204		1.23942		1.0073
	Tests of normality
	N	max D	K-S	Lilliefors
			p	p
miR-16 ctrl	6	0.321093	p > .20	p < ,05
miR-16 CCG	9	0.16288	p > .20	p > .20
miR-21 ctrl	6	0.307379	p > .20	p < ,10
miR-21 CCG	9	0.320816	p > .20	p < ,01
miR-186 ctrl	6	0.1415	p > .20	p > .20
miR-186 CCG	9	0.270702	p > .20	p < ,10
miR-222 ctrl	6	0.212482	p > .20	p > .20
miR-222 CCG	9	0.189096	p > .20	p > .20
	Mann-Whitney U test													two-tailed unpaired t-test
Variable	Rank Sum	Rank Sum	U	Z	p-value	Z	p-value	Valid n	Valid n	2*1sided			Variable	Mean	Mean	t-value	df	p	Valid n	Valid n	Std.Dev.	Std.Dev.	F-ratio	p
	miR-16 ctrl	miR-16 CCG				adjusted		miR-16 ctrl	miR-16 CCG	exact p				miR-16 ctrl	miR-16 CCG				miR-16 ctrl	miR-16 CCG	miR-16 ctrl	miR-16 CCG	Variances	Variances
value	38	82	17	-1.11959	0.262891	-1.11959	0.262891	6	9	0.272128			value	1.00142	1.07632	-1.72909	13	0.107451	6	9	0.0567567	0.0946761	2.78258	0.274665
	Mann-Whitney U test													two-tailed unpaired t-test
Variable	Rank Sum	Rank Sum	U	Z	p-value	Z	p-value	Valid n	Valid n	2*1sided			Variable	Mean	Mean	t-value	df	p	Valid n	Valid n	Std.Dev.	Std.Dev.	F-ratio	p
	miR-21 ctrl	miR-21 CCG				adjusted		miR-21 ctrl	miR-21 CCG	exact p				miR-21 ctrl	miR-21 CCG				miR-21 ctrl	miR-21 CCG	miR-21 ctrl	miR-21 CCG	Variances	Variances
value	75	45	0	3.12305	0.00179	3.12305	0.00179	6	9	0.0003996			value	1.0145	0.822494	3.854	13	0.00199238	6	9	0.0836302	0.100738	1.45097	0.708729
	two-tailed unpaired t-test
Variable	Mean	Mean	t-value	df	p	Valid n	Valid n	Std.Dev.	Std.Dev.	F-ratio	p
	miR-186 ctrl	miR-186 CCG				miR-186 ctrl	miR-186 CCG	miR-186 ctrl	miR-186 CCG	Variances	Variances
value	1.00158	1.09125	-1.7501	13	0.10365	6	9	0.0615172	0.113988	3.43338	0.190234
	two-tailed unpaired t-test
Variable	Mean	Mean	t-value	df	p	Valid n	Valid n	Std.Dev.	Std.Dev.	F-ratio	p
	miR-222 ctrl	miR-222 CCG				miR-222 ctrl	miR-222 CCG	miR-222 ctrl	miR-222 CCG	Variances	Variances
value	1.00215	0.901461	2.56521	13	0.0235062	6	9	0.072332	0.0757809	1.09764	0.962089

## Sheet: S1e
												Gels:
E7 PSI
20xCGG	60xCGG	100xCGG
28.8635	52.099	60.5907
26.4962	51.07	61.1085
28.4108	53.6915	60.4875
	Tests of normality
	N	max D	K-S	Lilliefors
			p	p
20xCGG	3	0.317582	p > .20	p < ,20
60xCGG	3	0.22321	p > .20	p > .20
100xCGG	3	0.327713	p > .20	p < ,15
	two-tailed unpaired t-test
Variable	Mean	Mean	t-value	df	p	Valid n	Valid n	Std.Dev.	Std.Dev.	F-ratio	p
	20xCGG	60xCGG				20xCGG	60xCGG	20xCGG	60xCGG	Variances	Variances
	27.9235	52.2868	-23.1469	4	2.06441e-05	3	3	1.25659	1.32082	1.10484	0.950189
	two-tailed unpaired t-test
Variable	Mean	Mean	t-value	df	p	Valid n	Valid n	Std.Dev.	Std.Dev.	F-ratio	p
	60xCGG	100xCGG				60xCGG	100xCGG	60xCGG	100xCGG	Variances	Variances
	52.2868	60.7289	-10.735	4	0.0004268	3	3	1.32082	0.33276	15.7553	0.119365

## Sheet: S1f
													Gels:
E7 PSI
20xCGG ctrl 100 nM	20xCGG CCG 100 nM	20xCGG ctrl 200 nM	20xCGG CCG 200 nM	60xCGG ctrl 100 nM	60xCGG CCG 100 NM	60xCGG ctrl 200 nM	60xCGG CCG 200 nM	100xCGG ctrl 100 nM	100xCGG CCG 100 nM	100xCGG ctrl 200 nM	100xCGG CCG 200 nM
30.855	25.497	29.618	34.728	51.8171	33.9629	51.6748	30.8384	63.5895	39.3873	67.3118	42.4786
30.2709	24.6227	31.3593	28.4355	54.056	36.3366	57.138	31.2032	64.072	46.7243	66.465	42.542
28.5598	26.7042	34.2513	25.5782	60.261	35.1831	53.9477	31.3118	65.4371	49.2671	66.1806	45.1775
	Tests of normality
	N	max D	K-S	Lilliefors
			p	p
20xCGG ctrl 100 nM	3	0.290246	p > .20	p > .20
20xCGG CCG 100 nM	3	0.208959	p > .20	p > .20
20xCGG ctrl 200 nM	3	0.231758	p > .20	p > .20
20xCGG CCG 200 nM	3	0.263288	p > .20	p > .20
60xCGG ctrl 100 nM	3	0.285421	p > .20	p > .20
60xCGG CCG 100 NM	3	0.176901	p > .20	p > .20
60xCGG ctrl 200 nM	3	0.211027	p > .20	p > .20
60xCGG CCG 200 nM	3	0.301377	p > .20	p < ,20
100xCGG ctrl 100 nM	3	0.287241	p > .20	p > .20
100xCGG CCG 100 nM	3	0.288961	p > .20	p > .20
100xCGG ctrl 200 nM	3	0.291648	p > .20	p > .20
100xCGG CCG 200 nM	3	0.377783	p > .20	p < ,10
	two-tailed unpaired t-test
Variable	Mean	Mean	t-value	df	p	Valid n	Valid n	Std.Dev.	Std.Dev.	F-ratio	p
	20xCGG ctrl 100 nM	20xCGG CCG 100 nM				20xCGG ctrl 100 nM	20xCGG CCG 100 nM	20xCGG ctrl 100 nM	20xCGG CCG 100 nM	Variances	Variances
value	29.8953	25.608	4.68226	4	0.00943186	3	3	1.19281	1.04519	1.30242	0.86865
	two-tailed unpaired t-test
Variable	Mean	Mean	t-value	df	p	Valid n	Valid n	Std.Dev.	Std.Dev.	F-ratio	p
	20xCGG ctrl 200 nM	20xCGG CCG 200 nM				20xCGG ctrl 200 nM	20xCGG CCG 200 nM	20xCGG ctrl 200 nM	20xCGG CCG 200 nM	Variances	Variances
value	31.7428	29.5806	0.715595	4	0.513792	3	3	2.34035	4.68116	4.00079	0.399936
	two-tailed unpaired t-test
Variable	Mean	Mean	t-value	df	p	Valid n	Valid n	Std.Dev.	Std.Dev.	F-ratio	p
	60xCGG ctrl 100 nM	60xCGG CCG 100 nM				60xCGG ctrl 100 nM	60xCGG CCG 100 nM	60xCGG ctrl 100 nM	60xCGG CCG 100 nM	Variances	Variances
value	55.378	35.1609	7.72557	4	0.00151152	3	3	4.37443	1.18701	13.5811	0.137164
	two-tailed unpaired t-test
Variable	Mean	Mean	t-value	df	p	Valid n	Valid n	Std.Dev.	Std.Dev.	F-ratio	p
	60xCGG CCG 100 nM	60xCGG CCG 200 nM				60xCGG CCG 100 nM	60xCGG CCG 200 nM	60xCGG CCG 100 nM	60xCGG CCG 200 nM	Variances	Variances
value	35.1609	31.1178	5.77485	4	0.00446477	3	3	1.18701	0.248002	22.9086	0.0836518
	unpaired t-test
Variable	Mean	Mean	t-value	df	p	Valid n	Valid n	Std.Dev.	Std.Dev.	F-ratio	p
	60xCGG ctrl 200 nM	60xCGG CCG 200 nM				60xCGG ctrl 200 nM	60xCGG CCG 200 nM	60xCGG ctrl 200 nM	60xCGG CCG 200 nM	Variances	Variances
value	54.2535	31.1178	14.542	4	0.000130043	3	3	2.74444	0.248002	122.461	0.0161995
	two-tailed unpaired t-test
Variable	Mean	Mean	t-value	df	p	Valid n	Valid n	Std.Dev.	Std.Dev.	F-ratio	p
	100xCGG ctrl 100 nM	100xCGG CCG 100 nM				100xCGG ctrl 100 nM	100xCGG CCG 100 nM	100xCGG ctrl 100 nM	100xCGG CCG 100 nM	Variances	Variances
value	64.3662	45.1262	6.38548	4	0.00308679	3	3	0.958292	5.13007	28.6583	0.0674348
	two-tailed unpaired t-test
Variable	Mean	Mean	t-value	df	p	Valid n	Valid n	Std.Dev.	Std.Dev.	F-ratio	p
	100xCGG CCG 100 nM	100xCGG CCG 200 nM				100xCGG CCG 100 nM	100xCGG CCG 200 nM	100xCGG CCG 100 nM	100xCGG CCG 200 nM	Variances	Variances
value	45.1262	43.3993	0.558428	4	0.606333	3	3	5.13007	1.54024	11.0936	0.165377
	two-tailed unpaired t-test
Variable	Mean	Mean	t-value	df	p	Valid n	Valid n	Std.Dev.	Std.Dev.	F-ratio	p
	100xCGG ctrl 200 nM	100xCGG CCG 200 nM				100xCGG ctrl 200 nM	100xCGG CCG 200 nM	100xCGG ctrl 200 nM	100xCGG CCG 200 nM	Variances	Variances
value	66.6525	43.3993	24.427	4	1.66661e-05	3	3	0.58845	1.54024	6.85104	0.254743

## Sheet: S1g
												Gels:
E22 PSI
20xCGG ctrl 100 nM	20xCGG CCG 100 nM	20xCGG ctrl 200 nM	20xCGG CCG 200 nM	60xCGG ctrl 100 nM	60xCGG CCG 100 NM	60xCGG ctrl 200 nM	60xCGG CCG 200 nM	100xCGG ctrl 100 nM	100xCGG CCG 100 nM	100xCGG ctrl 200 nM	100xCGG CCG 200 nM
41.1569	46.1545	48.2496	39.4894	55.3346	43.7366	51.5813	45.5028	38.4321	47.8818	42.1568	45.0599
38.7685	43.5157	39.6695	48.7764	50.0629	45.0484	44.9897	46.9844	43.7459	44.5743	32.6544	39.5406
43.2635	46.9157	42.4265	47.4832	51.8328	48.6701	49.8343	45.8666	39.5406	46.1961	40.2429	44.5743
	Tests of normality
	N	max D	K-S	Lilliefors
			p	p
20xCGG ctrl 100 nM	3	0.183325	p > .20	p > .20
20xCGG CCG 100 nM	3	0.303775	p > .20	p < ,20
20xCGG ctrl 200 nM	3	0.25891	p > .20	p > .20
20xCGG CCG 200 nM	3	0.338151	p > .20	p < ,15
60xCGG ctrl 100 nM	3	0.251846	p > .20	p > .20
60xCGG CCG 100 NM	3	0.285086	p > .20	p > .20
60xCGG ctrl 200 nM	3	0.285477	p > .20	p > .20
60xCGG CCG 200 nM	3	0.294284	p > .20	p > .20
100xCGG ctrl 100 nM	3	0.310319	p > .20	p < ,20
100xCGG CCG 100 nM	3	0.176215	p > .20	p > .20
100xCGG ctrl 200 nM	3	0.313349	p > .20	p < ,20
100xCGG CCG 200 nM	3	0.356744	p > .20	p < ,10
	two-tailed unpaired t-test
Variable	Mean	Mean	t-value	df	p	Valid n	Valid n	Std.Dev.	Std.Dev.	F-ratio	p
	60xCGG ctrl 100 nM	60xCGG CCG 100 nM				60xCGG ctrl 100 nM	60xCGG CCG 100 nM	60xCGG ctrl 100 nM	60xCGG CCG 100 nM	Variances	Variances
value	52.4101	45.8184	3.08156	4	0.0368755	3	3	2.68285	2.55526	1.10235	0.951315
	two-tailed unpaired t-test
Variable	Mean	Mean	t-value	df	p	Valid n	Valid n	Std.Dev.	Std.Dev.	F-ratio	p
	100xCGG ctrl 100 nM	100xCGG CCG 100 nM				100xCGG ctrl 100 nM	100xCGG CCG 100 nM	100xCGG ctrl 100 nM	100xCGG CCG 100 nM	Variances	Variances
value	40.5729	46.2174	-3.00379	4	0.039793	3	3	2.80326	1.65383	2.87308	0.516385

[truncated: 35 more sheets: 2b, 2c, 2d, 2e, S2b, S2c, S2d, S2e, 3a, 3b, 3c, 3d, 3e, S3a, S3b, S3c, S3d, S3e, 4c, 4d …]
